# Supplementary material for: Unlocking the story of resistance to Zymoseptoria tritici in Tunisian old durum wheat germplasm based on population structure analysis
Source: BMC Genomics. 2023 Jun 15;24:328. doi: 10.1186/s12864-023-09395-1 (PMC10268414; doi:10.1186/s12864-023-09395-1)
Supplement: Supplementary file 1 — Supplementary Material 1 [file 12864_2023_9395_MOESM1_ESM.xlsx]

## Sheet: Table S1
Table S1. STRUCTURE output affiliations of the 366 Tunisian durum wheat genotypes at K=3 and their resistance RAUDPC scores to isolate Tun06.
Accession NGBTUN ID	Acession INAT ID	MLG	UPGMA order	UPGMA Label	Landrace	GS1	GS2	GS3	Subpopulation	%P TUN06
NGBTUN 1001 CLA	14748	MLG303	204	MLG303_14748_Bad	Badri	0.195	0.801	0.004	GS2	17.869
NGBTUN 1002 CLA	14749	MLG299	194	MLG299_14749_Bad	Badri	0.196	0.8	0.004	GS2	14.1241
NGBTUN 1006 CLA	14753	MLG305	206	MLG305_14753_Bad	Badri	0.195	0.801	0.004	GS2	14.3291
NGBTUN 1012 CLA	14759	MLG306	207	MLG306_14759_Bad	Badri	0.196	0.8	0.004	GS2	16.4925
NGBTUN 1017 CLA	14764	MLG298	193	MLG298_14764_Bad	Badri	0.196	0.8	0.004	GS2	20.6575
NGBTUN 1020 CLA	14767	MLG299	195	MLG299_14767_Bad	Badri	0.196	0.8	0.004	GS2	17.0037
NGBTUN 1022 CLA	14769	MLG299	196	MLG299_14769_Bad	Badri	0.196	0.8	0.004	GS2	3.59778
NGBTUN 1023 CLA	14770	MLG308	209	MLG308_14770_Bad	Badri	0.196	0.801	0.004	GS2	10.3083
NGBTUN 1024 CLA	14771	MLG311	211	MLG311_14771_Bad	Badri	0.195	0.801	0.004	GS2	29.534
NGBTUN 1025 CLA	14772	MLG299	197	MLG299_14772_Bad	Badri	0.196	0.8	0.004	GS2	20.1767
NGBTUN 1026 CLA	14773	MLG185	288	MLG185_14773_Bis	Biskri Ac1	0.001	0.998	0.001	GS2	73.7749
NGBTUN 1033 CLA	14780	MLG196	283	MLG196_14780_Bis	Biskri Ac1	0.001	0.998	0.001	GS2	70.4703
NGBTUN 1036 CLA	14783	MLG186	268	MLG186_14783_Bis	Biskri Ac1	0.001	0.998	0.001	GS2	79.9288
NGBTUN 1045 CLA	14792	MLG199	279	MLG199_14792_Bis	Biskri Ac1	0.001	0.998	0.001	GS2	70.6018
NGBTUN 1047 CLA	14794	MLG180	270	MLG180_14794_Bis	Biskri Ac1	0.001	0.998	0.001	GS2	79.9288
NGBTUN 1050 CLA	14797	MLG191	274	MLG191_14797_Bis	Biskri Ac1	0.001	0.998	0.001	GS2	73.7445
NGBTUN 1092 CLA	14839	MLG194	273	MLG194_14839_Bis	Biskri Ac1	0.001	0.998	0.001	GS2	67.4288
NGBTUN 1094 CLA	14841	MLG190	275	MLG190_14841_Bis	Biskri Ac1	0.002	0.998	0.001	GS2	66.786
NGBTUN 1095 CLA	14842	MLG136	117	MLG136_14842_Jne	Jneh Khotifa (193)	0.297	0.693	0.01	Admix	4.76681
NGBTUN 1096 CLA	14843	MLG137	116	MLG137_14843_Jne	Jneh Khotifa (193)	0.292	0.7	0.008	Admix	13.8609
NGBTUN 1097 CLA	14844	MLG268	76	MLG268_14844_Jne	Jneh Khotifa (193)	0.581	0.418	0.001	Admix	12.6767
NGBTUN 1098 CLA	14845	MLG268	75	MLG268_14845_Mah	Mahmoudi (986)	0.581	0.418	0.001	Admix	35.1767
NGBTUN 1099 CLA	14846	MLG198	269	MLG198_14846_Bis	Biskri Ac1	0.003	0.971	0.026	GS2	72.9703
NGBTUN 1102 CLA	14849	MLG35	153	MLG35_14849_Azi	Azizi AP3 (58)	0.059	0.913	0.028	GS2	37.2567
NGBTUN 1106 CLA	14853	MLG33	139	MLG33_14853_Azi	Azizi AP3 (58)	0.003	0.914	0.082	GS2	35.4399
NGBTUN 1110 CLA	14857	MLG40	135	MLG40_14857_Azi	Azizi AP3 (58)	0.001	0.987	0.013	GS2	15.0451
NGBTUN 1113 CLA	14860	MLG37	137	MLG37_14860_Azi	Azizi AP3 (58)	0.001	0.997	0.003	GS2	40.4399
NGBTUN 1114 CLA	14861	MLG36	138	MLG36_14861_Azi	Azizi AP3 (58)	0.001	0.997	0.003	GS2	35.4399
NGBTUN 1117 CLA	14864	MLG281	104	MLG281_14864_Mah	Mahmoudi (986)	0.368	0.628	0.004	Admix	2.93989
NGBTUN 1121 CLA	14868	MLG32	140	MLG32_14868_Azi	Azizi AP3 (58)	0.003	0.915	0.082	GS2	21.7405
NGBTUN 1124 CLA	14871	MLG39	133	MLG39_14871_Azi	Azizi AP3 (58)	0.001	0.975	0.024	GS2	19.5644
NGBTUN 1126 CLA	14873	MLG59	128	MLG59_14873_Azi	Azizi AP3 (58)	0.001	0.992	0.007	GS2	67.2972
NGBTUN 1207 CLA	14956	MLG195	281	MLG195_14956_Bis	Biskri Ac1	0.001	0.998	0.001	GS2	54.8275
NGBTUN 1208 CLA	14957	MLG285	94	MLG285_14957_Mah	Mahmoudi (986)	0.385	0.612	0.003	Admix	28.9925
NGBTUN 1215 CLA	14964	MLG4	145	MLG4_14964_Azi	Azizi AP3 (58)	0.001	0.864	0.135	GS2	47.4895
NGBTUN 1337 CLA	15087	MLG72	150	MLG72_15087_Azi	Azizi AP3 (58)	0.001	0.927	0.072	GS2	55.5715
NGBTUN 1338 CLA	15088	MLG8	144	MLG8_15088_Azi	Azizi AP3 (58)	0.001	0.875	0.123	GS2	79.286
NGBTUN 1352 CLA	15102	MLG2	262	MLG2_15102_Bis	Biskri Ac1	0.09	0.909	0.001	GS2	81.1433
NGBTUN 1357 CLA	15107	MLG3	261	MLG3_15107_Bis	Biskri Ac1	0.09	0.906	0.005	GS2	77.6211
NGBTUN 1375 CLA	15125	MLG1	260	MLG1_15125_Bis	Biskri Ac1	0.091	0.9	0.009	GS2	57.9703
NGBTUN 1379 CLA	15129	MLG7	147	MLG7_15129_Azi	Azizi AP3 (58)	0.001	0.864	0.135	GS2	76.2749
NGBTUN 1380 CLA	15130	MLG6	148	MLG6_15130_Azi	Azizi AP3 (58)	0.001	0.864	0.135	GS2	77.4288
NGBTUN 1381 CLA	15131	MLG100	142	MLG100_15131_Azi	Azizi AP3 (58)	0.001	0.851	0.148	GS2	77.3275
NGBTUN 1382 CLA	15132	MLG101	143	MLG101_15132_Azi	Azizi AP3 (58)	0.001	0.85	0.149	GS2	53.1626
NGBTUN 1383 CLA	15133	MLG99	141	MLG99_15133_Azi	Azizi AP3 (58)	0.001	0.85	0.149	GS2	34.9288
NGBTUN 1384 CLA	15134	MLG64	151	MLG64_15134_Azi	Azizi AP3 (58)	0.061	0.796	0.143	GS2	82.5907
NGBTUN 1385 CLA	15135	MLG62	125	MLG62_15135_Azi	Azizi AP3 (58)	0.001	0.991	0.008	GS2	56.9783
NGBTUN 1386 CLA	15136	MLG67	122	MLG67_15136_Azi	Azizi AP3 (58)	0.001	0.991	0.008	GS2	77.9399
NGBTUN 1388 CLA	15138	MLG68	121	MLG68_15138_Azi	Azizi AP3 (58)	0.001	0.991	0.008	GS2	83.4814
NGBTUN 1389 CLA	15139	MLG66	123	MLG66_15139_Azi	Azizi AP3 (58)	0.001	0.99	0.009	GS2	89.2557
NGBTUN 1391 CLA	15141	MLG61	126	MLG61_15141_Azi	Azizi AP3 (58)	0.001	0.991	0.008	GS2	74.4176
NGBTUN 1392 CLA	15142	MLG63	152	MLG63_15142_Azi	Azizi AP3 (58)	0.061	0.797	0.143	GS2	83.7445
NGBTUN 1418 CLA	15168	MLG65	124	MLG65_15168_Azi	Azizi AP3 (58)	0.001	0.991	0.008	GS2	66.948
NGBTUN 1419 CLA	15169	MLG207	182	MLG207_15169_Sbe	Taganrog (120)	0.022	0.97	0.007	GS2	47.1486
NGBTUN 1421 CLA	15171	MLG69	149	MLG69_15171_Azi	Azizi AP3 (58)	0.047	0.929	0.024	GS2	66.5363
NGBTUN 1690 CLA	15441	MLG227	55	MLG227_15441_Mah	Mahmoudi (122)	0.999	0	0	GS1	78.4644
NGBTUN 1773 CLA	15524	MLG98	91	MLG98_15524_Mah	Mahmoudi (122)	0.416	0.474	0.109	Admix	75.3217
NGBTUN 1774 CLA	15525	MLG60	127	MLG60_15525_Azi	Azizi AP3 (58)	0.001	0.992	0.007	GS2	46.6375
NGBTUN 1778 CLA	15529	MLG228	52	MLG228_15529_Mah	Mahmoudi (122)	0.999	0	0	GS1	73.434
NGBTUN 1782 CLA	15533	MLG233	40	MLG233_15533_Mah	Mahmoudi (122)	0.999	0	0	GS1	73.3328
NGBTUN 1783 CLA	15534	MLG251	18	MLG251_15534_Mah	Mahmoudi (122)	0.999	0	0	GS1	79.6486
NGBTUN 1786 CLA	15537	MLG246	23	MLG246_15537_Mah	Mahmoudi (122)	0.999	0	0	GS1	73.9755
NGBTUN 1795 CLA	15546	MLG225	70	MLG225_15546_Mah	Mahmoudi (122)	0.999	0	0	GS1	NA
NGBTUN 1804 CLA	15555	MLG262	7	MLG262_15555_Mah	Mahmoudi (122)	0.999	0	0	GS1	71.5363
NGBTUN 1813 CLA	15564	MLG227	56	MLG227_15564_Mah	Mahmoudi (122)	0.999	0	0	GS1	73.8743
NGBTUN 1825 CLA	15576	MLG227	57	MLG227_15576_Mah	Mahmoudi (122)	0.999	0	0	GS1	77.1486
NGBTUN 1833 CLA	15584	MLG5	146	MLG5_15584_Azi	Azizi AP3 (58)	0.002	0.864	0.135	GS2	76.6375
NGBTUN 1836 CLA	15587	MLG261	8	MLG261_15587_Mah	Mahmoudi (122)	0.999	0	0	GS1	72.6598
NGBTUN 1837 CLA	15588	MLG107	362	MLG107_15588_Bia	Biada RP1 (25)	0	0	0.999	GS3	72.6598
NGBTUN 1839 CLA	15590	MLG254	15	MLG254_15590_Mah	Mahmoudi (122)	0.999	0	0	GS1	67.6901
NGBTUN 1840 CLA	15591	MLG226	69	MLG226_15591_Mah	Mahmoudi (122)	0.999	0	0	GS1	72.8217
NGBTUN 1892 CLA	15643	MLG237	32	MLG237_15643_Mah	Mahmoudi (122)	0.999	0	0	GS1	69.517
NGBTUN 1978 CLA	15729	MLG166	317	MLG166_15729_Sou	Souri	0.213	0.078	0.709	Admix	67.7205
NGBTUN 1979 CLA	15730	MLG168	314	MLG168_15730_Sou	Souri	0.22	0.064	0.717	Admix	75.8328
NGBTUN 1981 CLA	15732	MLG167	313	MLG167_15732_Sou	Souri	0.213	0.078	0.709	Admix	62.8521
NGBTUN 1982 CLA	15733	MLG166	316	MLG166_15733_Sou	Souri	0.213	0.078	0.709	Admix	76.344
NGBTUN 1983 CLA	15734	MLG166	315	MLG166_15734_Sou	Souri	0.213	0.078	0.709	Admix	75.7012
NGBTUN 2150 CLA	15902	MLG70	246	MLG70_15902_Azi	Azizi AP3 (58)	0.109	0.889	0.002	GS2	72.1486
NGBTUN 2163 CLA	15915	MLG56	242	MLG56_15915_Ric	Richi	0.126	0.777	0.097	GS2	21.2427
NGBTUN 2176 CLA	15928	MLG279	102	MLG279_15928_Mah	Mahmoudi (986)	0.368	0.628	0.004	Admix	29.6031
NGBTUN 2177 CLA	15929	MLG227	58	MLG227_15929_Mah	Mahmoudi (122)	0.999	0	0	GS1	69.0059
NGBTUN 2190 CLA	15942	MLG227	59	MLG227_15942_Mah	Mahmoudi (122)	0.999	0	0	GS1	67.8217
NGBTUN 2201 CLA	15953	MLG31	136	MLG31_15953_Azi	Azizi AP3 (58)	0.001	0.996	0.003	GS2	41.9158
NGBTUN 2202 CLA	15954	MLG213	181	MLG213_15954_Tag	Taganrog (120)	0.075	0.922	0.002	GS2	7.87736
NGBTUN 2213 CLA	15965	MLG280	103	MLG280_15965_Mah	Mahmoudi (986)	0.368	0.628	0.004	Admix	19.0919
NGBTUN 2214 CLA	15966	MLG276	99	MLG276_15966_Mah	Mahmoudi (986)	0.369	0.628	0.004	Admix	3.0393
NGBTUN 2219 CLA	15971	MLG227	60	MLG227_15971_Mah	Mahmoudi (122)	0.999	0	0	GS1	38.8136
NGBTUN 2220 CLA	15972	MLG283	107	MLG283_15972_Mah	Mahmoudi (986)	0.366	0.631	0.003	Admix	-0.513327
NGBTUN 2221 CLA	15973	MLG94	241	MLG94_15973_Ric	Richi	0.14	0.825	0.035	GS2	19.5297
NGBTUN 2222 CLA	15974	MLG284	106	MLG284_15974_Mah	Mahmoudi (986)	0.369	0.627	0.004	Admix	10.4077
NGBTUN 2271 CLA	16023	MLG34	130	MLG34_16023_Azi	Azizi AP3 (58)	0.001	0.896	0.103	GS2	NA
NGBTUN 2272 CLA	16024	MLG97	154	MLG97_16024_Bis	Biskri Ac1	0.098	0.614	0.288	Admix	66.0251
NGBTUN 2305 CLA	16057	MLG43	340	MLG43_16057_Bia	Biada RP1 (25)	0	0	0.999	GS3	74.0059
NGBTUN 2306 CLA	16058	MLG206	78	MLG206_16058_Mah	Mahmoudi (122)	0.526	0.474	0.001	Admix	75.8328
NGBTUN 2313 CLA	16065	MLG178	183	MLG178_16065_Mah	Mahmoudi (986)	0.345	0.654	0.001	Admix	25.0644
NGBTUN 2314 CLA	16066	MLG177	184	MLG177_16066_Mah	Mahmoudi (122)	0.345	0.653	0.001	Admix	28.5082
NGBTUN 2321 CLA	16073	MLG209	187	MLG209_16073_Tag	Taganrog (120)	0.107	0.89	0.003	GS2	14.2901
NGBTUN 2322 CLA	16074	MLG210	188	MLG210_16074_Tag	Taganrog (120)	0.107	0.89	0.003	GS2	19.9328
NGBTUN 2326 CLA	16078	MLG211	190	MLG211_16078_Tag	Taganrog (120)	0.107	0.89	0.003	GS2	22.9439
NGBTUN 2329 CLA	16081	MLG204	186	MLG204_16081_Tag	Taganrog (120)	0.136	0.859	0.005	GS2	-7.33441
NGBTUN 2332 CLA	16084	MLG205	185	MLG205_16084_Tag	Taganrog (120)	0.134	0.863	0.003	GS2	0.838671
NGBTUN 2333 CLA	16085	MLG212	189	MLG212_16085_Tag	Taganrog (120)	0.107	0.89	0.003	GS2	19.2901
NGBTUN 2334 CLA	16086	MLG38	134	MLG38_16086_Azi	Azizi AP3 (58)	0.001	0.976	0.023	GS2	30.0644
NGBTUN 2335 CLA	16087	MLG288	84	MLG288_16087_Ric	Richi	0.446	0.54	0.014	Admix	24.0117
NGBTUN 2336 CLA	16088	MLG290	83	MLG290_16088_Ric	Richi	0.405	0.591	0.004	Admix	38.2678
NGBTUN 2339 CLA	16091	MLG291	87	MLG291_16091_Ric	Richi	0.466	0.529	0.005	Admix	25.7678
NGBTUN 2340 CLA	16092	MLG289	85	MLG289_16092_Ric	Richi	0.48	0.514	0.005	Admix	25.034
NGBTUN 2343 CLA	16095	MLG271	82	MLG271_16095_Ric	Richi	0.236	0.762	0.002	GS2	22.5644
NGBTUN 2344 CLA	16096	MLG292	88	MLG292_16096_Ric	Richi	0.465	0.53	0.005	Admix	36.9217
NGBTUN 2348 CLA	16100	MLG293	90	MLG293_16100_Ric	Richi	0.465	0.529	0.005	Admix	33.0148
NGBTUN 2351 CLA	16103	MLG295	86	MLG295_16103_Ric	Richi	0.477	0.519	0.004	Admix	41.2182
NGBTUN 2352 CLA	16104	MLG294	89	MLG294_16104_Ric	Richi	0.466	0.529	0.005	Admix	38.3994
NGBTUN 2353 CLA	16105	MLG192	290	MLG192_16105_Bis	Biskri Ac1	0.001	0.998	0.001	GS2	60.3883
NGBTUN 2354 CLA	16106	MLG192	289	MLG192_16106_Bis	Biskri Ac1	0.001	0.998	0.001	GS2	55.2263
NGBTUN 2361 CLA	16113	MLG197	282	MLG197_16113_Bis	Biskri Ac1	0.001	0.998	0.001	GS2	61.3498
NGBTUN 2362 CLA	16114	MLG189	280	MLG189_16114_Bis	Biskri Ac1	0.001	0.998	0.001	GS2	68.8498
NGBTUN 2393 CLA	16145	MLG41	132	MLG41_16145_Azi	Azizi AP3 (58)	0.001	0.876	0.122	GS2	1.21823
NGBTUN 2394 CLA	16146	MLG42	131	MLG42_16146_Azi	Azizi AP3 (58)	0.001	0.875	0.124	GS2	20.4136
NGBTUN 2402 CLA	16154	MLG241	28	MLG241_16154_Mah	Mahmoudi (122)	0.999	0	0	GS1	69.4925
NGBTUN 2403 CLA	16155	MLG242	27	MLG242_16155_Mah	Mahmoudi (122)	0.999	0	0	GS1	64.6848
NGBTUN 2408 CLA	16160	MLG227	61	MLG227_16160_Mah	Mahmoudi (122)	0.999	0	0	GS1	53.531
NGBTUN 2409 CLA	16161	MLG259	10	MLG259_16161_Mah	Mahmoudi (122)	0.999	0	0	GS1	60.196
NGBTUN 2416 CLA	16168	MLG269	74	MLG269_16168_Mah	Mahmoudi (122)	0.842	0.157	0.001	GS1	69.6545
NGBTUN 2424 CLA	16176	MLG264	4	MLG264_16176_Mah	Mahmoudi (122)	0.999	0	0	GS1	68.3387
NGBTUN 2426 CLA	16178	MLG262	6	MLG262_16178_Mah	Mahmoudi (122)	0.999	0	0	GS1	63.369
NGBTUN 2427 CLA	16179	MLG215	247	MLG215_16179_Sbe	Sbei Glabre Ac1	0.103	0.876	0.021	GS2	31.1474
NGBTUN 2428 CLA	16180	MLG244	25	MLG244_16180_Mah	Mahmoudi (122)	0.999	0	0	GS1	69.5229
NGBTUN 2429 CLA	16181	MLG234	35	MLG234_16181_Mah	Mahmoudi (122)	0.999	0	0	GS1	51.6737
NGBTUN 2430 CLA	16182	MLG239	30	MLG239_16182_Mah	Mahmoudi (122)	0.999	0	0	GS1	45.8387
NGBTUN 2431 CLA	16183	MLG250	19	MLG250_16183_Mah	Mahmoudi (122)	0.999	0	0	GS1	63.5006
NGBTUN 2432 CLA	16184	MLG202	272	MLG202_16184_Bis	Biskri Ac1	0.006	0.993	0.001	GS2	55.7071
NGBTUN 2433 CLA	16185	MLG151	111	MLG151_16185_Jne	Jneh Khotifa (193)	0.519	0.479	0.002	Admix	9.71013
NGBTUN 2434 CLA	16186	MLG153	113	MLG153_16186_Jne	Jneh Khotifa (193)	0.607	0.39	0.003	Admix	11.5674
NGBTUN 2441 CLA	16193	MLG154	115	MLG154_16193_Jne	Jneh Khotifa (193)	0.332	0.659	0.009	Admix	-7.33441
NGBTUN 2442 CLA	16194	MLG135	119	MLG135_16194_Jne	Jneh Khotifa (193)	0.085	0.888	0.027	GS2	-7.33441
NGBTUN 2454 CLA	16206	MLG134	120	MLG134_16206_Jne	Jneh Khotifa (193)	0.086	0.89	0.024	GS2	-7.33441
NGBTUN 2455 CLA	16207	MLG152	114	MLG152_16207_Jne	Jneh Khotifa (193)	0.5	0.495	0.005	Admix	53.1767
NGBTUN 2458 CLA	16210	MLG163	298	MLG163_16210_Sou	Souri	0.274	0.205	0.521	Admix	41.9925
NGBTUN 2459 CLA	16211	MLG133	118	MLG133_16211_Jne	Jneh Khotifa (193)	0.086	0.89	0.025	GS2	-5.31517
NGBTUN 2462 CLA	16214	MLG162	108	MLG162_16214_Jne	Jneh Khotifa (193)	0.419	0.579	0.002	Admix	0.094744
NGBTUN 2463 CLA	16215	MLG160	110	MLG160_16215_Jne	Jneh Khotifa (193)	0.419	0.579	0.002	Admix	36.7294
NGBTUN 2464 CLA	16216	MLG150	112	MLG150_16216_Jne	Jneh Khotifa (193)	0.527	0.47	0.002	Admix	24.0674
NGBTUN 2465 CLA	16217	MLG161	109	MLG161_16217_Jne	Jneh Khotifa (193)	0.419	0.579	0.002	Admix	-4.49787
NGBTUN 2466 CLA	16218	MLG299	198	MLG299_16218_Bad	Badri	0.196	0.8	0.004	GS2	5.76782
NGBTUN 2468 CLA	16220	MLG304	205	MLG304_16220_Bad	Badri	0.196	0.8	0.004	GS2	34.614
NGBTUN 2479 CLA	16231	MLG45	333	MLG45_16231_Bia	Biada RP1 (25)	0	0	0.999	GS3	52.9136
NGBTUN 2492 CLA	16244	MLG307	208	MLG307_16244_Bad	Badri	0.196	0.8	0.004	GS2	5.13523
NGBTUN 2493 CLA	16245	MLG309	210	MLG309_16245_Bad	Badri	0.196	0.799	0.004	GS2	10.616
NGBTUN 2503 CLA	16255	MLG297	192	MLG297_16255_Bad	Badri	0.195	0.801	0.004	GS2	17.6656
NGBTUN 2504 CLA	16256	MLG302	203	MLG302_16256_Bad	Badri	0.196	0.8	0.004	GS2	-7.33441
NGBTUN 2515 CLA	16267	MLG300	201	MLG300_16267_Bad	Badri	0.196	0.801	0.004	GS2	-7.33441
NGBTUN 2516 CLA	16268	MLG310	212	MLG310_16268_Bad	Badri	0.181	0.815	0.003	GS2	-3.00748
NGBTUN 2526 CLA	16278	MLG299	199	MLG299_16278_Bad	Badri	0.196	0.8	0.004	GS2	-7.33441
NGBTUN 2536 CLA	16288	MLG301	202	MLG301_16288_Bad	Badri	0.196	0.8	0.004	GS2	-4.83441
NGBTUN 2545 CLA	16297	MLG299	200	MLG299_16297_Bad	Badri	0.196	0.8	0.004	GS2	1.51175
NGBTUN 2616 CLA	16369	MLG45	332	MLG45_16369_Bia	Biada RP1 (25)	0	0	0.999	GS3	56.3802
NGBTUN 7696 CLA	28566	MLG121	344	MLG121_28566_Bia	Biada RP1 (25)	0	0	0.999	GS3	NA
NGBTUN 7713 CLA	28583	MLG123	343	MLG123_28583_Bia	Biada RP1 (25)	0	0	0.999	GS3	NA
NGBTUN 7720 CLA	28590	MLG219	291	MLG219_28590_Rou	Roussia (975)	0.24	0.253	0.507	Admix	NA
NGBTUN 7721 CLA	28591	MLG156	321	MLG156_28591_Bia	Biada RP1 (25)	0.126	0.073	0.801	GS3	62.6656
NGBTUN 7725 CLA	28595	MLG45	334	MLG45_28595_Bia	Biada RP1 (25)	0	0	0.999	GS3	NA
NGBTUN 7726 CLA	28596	MLG46	328	MLG46_28596_Bia	Biada RP1 (25)	0	0	0.999	GS3	68.4374
NGBTUN 7729 CLA	28599	MLG49	325	MLG49_28599_Bia	Biada RP1 (25)	0	0	0.999	GS3	60.4263
NGBTUN 7730 CLA	28600	MLG265	3	MLG265_28600_Mah	Mahmoudi (122)	0.999	0	0	GS1	70.4263
NGBTUN 7731 CLA	28601	MLG274	98	MLG274_28601_Mah	Mahmoudi (986)	0.367	0.629	0.004	Admix	11.8281
NGBTUN 7737 CLA	28607	MLG28	129	MLG28_28607_Azi	Azizi AP3 (58)	0.003	0.928	0.07	GS2	28.2451
NGBTUN 7744 CLA	28614	MLG96	92	MLG96_28614_Bia	Biada RP1 (25)	0.176	0.324	0.5	Admix	4.72284
NGBTUN 7745 CLA	28615	MLG275	97	MLG275_28615_Mah	Mahmoudi (986)	0.381	0.615	0.004	Admix	4.72284
NGBTUN 7753 CLA	28623	MLG47	327	MLG47_28623_Bia	Biada RP1 (25)	0	0	0.999	GS3	59.7532
NGBTUN 7754 CLA	28624	MLG52	336	MLG52_28624_Bia	Biada RP1 (25)	0.001	0.002	0.997	GS3	NA
NGBTUN 7765 CLA	28635	MLG127	305	MLG127_28635_Bid	Bidi	0.296	0.002	0.701	Admix	NA
NGBTUN 7766 CLA	28636	MLG53	335	MLG53_28636_Bia	Biada RP1 (25)	0	0	0.999	GS3	NA
NGBTUN 7780 CLA	28650	MLG29	320	MLG29_28650_Bia	Biada RP1 (25)	0.132	0.151	0.717	Admix	74.5913
NGBTUN 7781 CLA	28651	MLG218	293	MLG218_28651_Rou	Roussia (975)	0.24	0.253	0.507	Admix	NA
NGBTUN 7782 CLA	28652	MLG157	309	MLG157_28652_Bia	Biada RP1 (25)	0.22	0.001	0.779	GS3	83.569
NGBTUN 7783 CLA	28653	MLG128	304	MLG128_28653_Bid	Bidi	0.297	0.002	0.701	Admix	81.0994
NGBTUN 7786 CLA	28656	MLG130	301	MLG130_28656_Bid	Bidi	0.296	0.002	0.702	Admix	79.2117
NGBTUN 7787 CLA	28657	MLG131	302	MLG131_28657_Bid	Bidi	0.296	0.002	0.702	Admix	70.3959
NGBTUN 7790 CLA	28660	MLG122	342	MLG122_28660_Bia	Biada RP1 (25)	0	0	0.999	GS3	78.569
NGBTUN 7791 CLA	28661	MLG124	308	MLG124_28661_Bid	Bidi	0.297	0.002	0.701	Admix	82.2532
NGBTUN 7794 CLA	28664	MLG129	303	MLG129_28664_Bid	Bidi	0.297	0.002	0.701	Admix	78.569
NGBTUN 7795 CLA	28665	MLG55	311	MLG55_28665_Bia	Biada RP1 (25)	0.059	0.21	0.731	Admix	80.5275
NGBTUN 7798 CLA	28668	MLG126	306	MLG126_28668_Bid	Bidi	0.297	0.002	0.701	Admix	74.2421
NGBTUN 7799 CLA	28669	MLG104	357	MLG104_28669_Bia	Biada RP1 (25)	0	0	0.999	GS3	71.7421
NGBTUN 7800 CLA	28670	MLG125	307	MLG125_28670_Bid	Bidi	0.297	0.002	0.701	Admix	79.0801
NGBTUN 7801 CLA	28671	MLG138	259	MLG138_28671_Bis	Biskri glabre	0.002	0.997	0.001	GS2	41.2562
NGBTUN 7802 CLA	28672	MLG149	267	MLG149_28672_Bis	Biskri Ac1	0.002	0.997	0.001	GS2	40.8058
NGBTUN 7811 CLA	28681	MLG179	271	MLG179_28681_Bis	Biskri Ac1	0.001	0.998	0.001	GS2	71.8737
NGBTUN 7812 CLA	28682	MLG140	257	MLG140_28682_Bis	Biskri glabre	0.002	0.997	0.001	GS2	72.1216
NGBTUN 7824 CLA	28694	MLG145	252	MLG145_28694_Bis	Biskri glabre	0.002	0.997	0.001	GS2	43.4071
NGBTUN 7825 CLA	28695	MLG71	245	MLG71_28695_Azi	Azizi AP3 (58)	0.105	0.874	0.021	GS2	74.1813
NGBTUN 7838 CLA	28708	MLG164	296	MLG164_28708_Mah	Souri	0.274	0.206	0.52	Admix	43.4374
NGBTUN 7839 CLA	28709	MLG146	251	MLG146_28709_Bis	Biskri glabre	0.002	0.997	0.001	GS2	27.5315
NGBTUN 7850 CLA	28720	MLG139	258	MLG139_28720_Bis	Biskri glabre	0.002	0.997	0.001	GS2	28.817
NGBTUN 7851 CLA	28721	MLG141	256	MLG141_28721_Bis	Biskri glabre	0.002	0.997	0.001	GS2	54.7228
NGBTUN 7862 CLA	28732	MLG155	248	MLG155_28732_Bis	Biskri glabre	0.035	0.963	0.002	GS2	43.9789
NGBTUN 7863 CLA	28733	MLG148	249	MLG148_28733_Bis	Biskri glabre	0.002	0.997	0.001	GS2	38.4678
NGBTUN 7876 CLA	28746	MLG142	255	MLG142_28746_Bis	Biskri glabre	0.002	0.997	0.001	GS2	64.8848
NGBTUN 7877 CLA	28747	MLG247	22	MLG247_28747_Mah	Mahmoudi (122)	0.999	0	0	GS1	74.7532
NGBTUN 7881 CLA	28751	MLG54	310	MLG54_28751_Bia	Biada RP1 (25)	0.068	0.185	0.747	Admix	62.734
NGBTUN 7882 CLA	28752	MLG144	253	MLG144_28752_Bis	Biskri glabre	0.002	0.997	0.001	GS2	47.9263
NGBTUN 7889 CLA	28759	MLG143	254	MLG143_28759_Bis	Biskri glabre	0.002	0.997	0.001	GS2	29.4445
NGBTUN 7890 CLA	28760	MLG147	250	MLG147_28760_Bis	Biskri glabre	0.002	0.997	0.001	GS2	40.2947
NGBTUN 7899 CLA	28769	MLG183	286	MLG183_28769_Bis	Biskri Ac1	0.001	0.998	0.001	GS2	73.7613
NGBTUN 7903 CLA	28772	MLG278	101	MLG278_28772_Mah	Mahmoudi (986)	0.369	0.628	0.004	Admix	70.0771
NGBTUN 7907 CLA	28776	MLG10	219	MLG10_28776_Mek	Mekki (121/198)	0.005	0.994	0.001	GS2	15.8767
NGBTUN 7908 CLA	28777	MLG21	213	MLG21_28777_Mek	Mekki (121/198)	0.005	0.994	0.001	GS2	12.7036
NGBTUN 7909 CLA	28778	MLG22	228	MLG22_28778_Mek	Mekki (121/198)	0.007	0.993	0.001	GS2	8.37669
NGBTUN 7922 CLA	28791	MLG23	227	MLG23_28791_Mek	Mekki (121/198)	0.006	0.994	0.001	GS2	7.22284
NGBTUN 7939 CLA	28973	MLG19	215	MLG19_28973_Mek	Mekki (121/198)	0.005	0.994	0.001	GS2	20.072
NGBTUN 7954 CLA	28988	MLG18	218	MLG18_28988_Mek	Mekki (121/198)	0.004	0.994	0.001	GS2	6.54976
NGBTUN 7955 CLA	28989	MLG25	222	MLG25_28989_Mek	Mekki (121/198)	0.004	0.994	0.002	GS2	18.9182
NGBTUN 7961 CLA	28995	MLG18	217	MLG18_28995_Mek	Mekki (121/198)	0.004	0.994	0.001	GS2	36.8281
NGBTUN 7971 CLA	29005	MLG24	226	MLG24_29005_Mek	Mekki (121/198)	0.006	0.993	0.001	GS2	29.2016
NGBTUN 7982 CLA	29016	MLG25	223	MLG25_29016_Mek	Mekki (121/198)	0.004	0.994	0.002	GS2	27.4405
NGBTUN 7983 CLA	29017	MLG27	224	MLG27_29017_Mek	Mekki (121/198)	0.004	0.994	0.002	GS2	26.6358
NGBTUN 7993 CLA	29025	MLG26	225	MLG26_29025_Mek	Mekki (121/198)	0.004	0.994	0.002	GS2	33.9182
NGBTUN 8004 CLA	29036	MLG58	243	MLG58_29036_Azi	Azizi AP3 (58)	0.007	0.903	0.091	GS2	49.6216
NGBTUN 8005 CLA	29037	MLG234	36	MLG234_29037_Mah	Mahmoudi (122)	0.999	0	0	GS1	79.2117
NGBTUN 8008 CLA	29040	MLG227	62	MLG227_29040_Mah	Mahmoudi (122)	0.999	0	0	GS1	80.3959
NGBTUN 8009 CLA	29041	MLG57	244	MLG57_29041_Azi	Azizi AP3 (58)	0.007	0.902	0.091	GS2	73.0882
NGBTUN 8010 CLA	29042	MLG252	17	MLG252_29042_Mah	Mahmoudi (122)	0.999	0	0	GS1	82.2532
NGBTUN 8011 CLA	29043	MLG234	37	MLG234_29043_Mah	Mahmoudi (122)	0.999	0	0	GS1	79.2421
NGBTUN 8017 CLA	29049	MLG234	38	MLG234_29049_Mah	Mahmoudi (122)	0.999	0	0	GS1	77.9263
NGBTUN 8025 CLA	29057	MLG267	1	MLG267_29057_Mah	Mahmoudi (122)	0.999	0	0	GS1	78.0579
NGBTUN 8033 CLA	29065	MLG227	53	MLG227_29065_Mah	Mahmoudi (122)	0.999	0	0	GS1	NA
NGBTUN 8040 CLA	29072	MLG223	72	MLG223_29072_Mah	Mahmoudi (122)	0.999	0	0	GS1	67.971
NGBTUN 8041 CLA	29073	MLG249	20	MLG249_29073_Mah	Mahmoudi (122)	0.999	0	0	GS1	68.1329
NGBTUN 8049 CLA	29081	MLG248	21	MLG248_29081_Mah	Mahmoudi (122)	0.999	0	0	GS1	73.6441
NGBTUN 8050 CLA	29082	MLG227	63	MLG227_29082_Mah	Mahmoudi (122)	0.999	0	0	GS1	74.9598
NGBTUN 8059 CLA	29091	MLG227	64	MLG227_29091_Mah	Mahmoudi (122)	0.999	0	0	GS1	71.7868
NGBTUN 8071 CLA	29103	MLG227	65	MLG227_29103_Mah	Mahmoudi (122)	0.999	0	0	GS1	67.6218
NGBTUN 8075 CLA	29107	MLG227	66	MLG227_29107_Mah	Mahmoudi (122)	0.999	0	0	GS1	72.971
NGBTUN 8076 CLA	29108	MLG260	9	MLG260_29108_Mah	Mahmoudi (122)	0.999	0	0	GS1	71.306
NGBTUN 8077 CLA	29109	MLG232	48	MLG232_29109_Mah	Mahmoudi (122)	0.999	0	0	GS1	72.3283
NGBTUN 8083 CLA	29114	MLG255	14	MLG255_29114_Mah	Mahmoudi (122)	0.999	0	0	GS1	68.0013
NGBTUN 8084 CLA	29115	MLG224	71	MLG224_29115_Mah	Mahmoudi (122)	0.999	0	0	GS1	74.8283
NGBTUN 8091 CLA	29122	MLG234	39	MLG234_29122_Mah	Mahmoudi (122)	0.999	0	0	GS1	65.6936
NGBTUN 8092 CLA	29123	MLG230	50	MLG230_29123_Mah	Mahmoudi (122)	0.999	0	0	GS1	61.8171
NGBTUN 8100 CLA	29130	MLG88	236	MLG88_29130_Mek	Mekki (121/198)	0.003	0.996	0.001	GS2	32.0955
NGBTUN 8101 CLA	29131	MLG238	31	MLG238_29131_Mah	Mahmoudi (122)	0.999	0	0	GS1	71.306
NGBTUN 8109 CLA	29139	MLG229	51	MLG229_29139_Mah	Mahmoudi (122)	0.999	0	0	GS1	71.1441
NGBTUN 8110 CLA	29140	MLG258	11	MLG258_29140_Mah	Mahmoudi (122)	0.999	0	0	GS1	67.3283
NGBTUN 8117 CLA	29147	MLG257	12	MLG257_29147_Mah	Mahmoudi (122)	0.999	0	0	GS1	66.1744
NGBTUN 8118 CLA	29148	MLG231	49	MLG231_29148_Mah	Mahmoudi (122)	0.999	0	0	GS1	68.806
NGBTUN 8122 CLA	29152	MLG227	54	MLG227_29152_Mah	Mahmoudi (122)	0.999	0	0	GS1	60.5722
NGBTUN 8123 CLA	29153	MLG105	360	MLG105_29153_Bia	Biada RP1 (25)	0	0	0.999	GS3	67.3991
NGBTUN 8125 CLA	29155	MLG45	331	MLG45_29155_Bia	Biada RP1 (25)	0	0	0.999	GS3	80.471
NGBTUN 8134 CLA	29164	MLG95	93	MLG95_29164_Azi	Azizi AP3 (58)	0.249	0.333	0.418	Admix	16.1997
NGBTUN 8135 CLA	29165	MLG116	348	MLG116_29165_Bia	Biada RP1 (25)	0	0	0.999	GS3	64.9902
NGBTUN 8143 CLA	29173	MLG50	323	MLG50_29173_Bia	Biada RP1 (25)	0	0	0.999	GS3	73.6744
NGBTUN 8152 CLA	29182	MLG51	324	MLG51_29182_Bia	Biada RP1 (25)	0	0	0.999	GS3	75.5013
NGBTUN 8153 CLA	29183	MLG112	349	MLG112_29183_Bia	Biada RP1 (25)	0	0	0.999	GS3	69.9902
NGBTUN 8161 CLA	29191	MLG48	326	MLG48_29191_Bia	Biada RP1 (25)	0	0	0.999	GS3	73.1329
NGBTUN 8169 CLA	29199	MLG45	330	MLG45_29199_Bia	Biada RP1 (25)	0	0	0.999	GS3	73.0013
NGBTUN 8170 CLA	29200	MLG45	329	MLG45_29200_Bia	Biada RP1 (25)	0	0	0.999	GS3	70.471
NGBTUN 8177 CLA	29207	MLG166	318	MLG166_29207_Rou	Roussia (975)	0.213	0.078	0.709	Admix	72.971
NGBTUN 8178 CLA	29208	MLG233	41	MLG233_29208_Mah	Mahmoudi (122)	0.999	0	0	GS1	71.7868
NGBTUN 8183 CLA	29213	MLG282	105	MLG282_29213_Mah	Mahmoudi (986)	0.368	0.628	0.004	Admix	41.1137
NGBTUN 8184 CLA	29214	MLG111	366	MLG111_29214_Bia	Biada RP1 (25)	0	0	0.999	GS3	74.9598
NGBTUN 8185 CLA	29215	MLG277	100	MLG277_29215_Mah	Mahmoudi (986)	0.368	0.628	0.003	Admix	14.8839
NGBTUN 8191 CLA	29221	MLG104	359	MLG104_29221_Bia	Biada RP1 (25)	0	0	0.999	GS3	71.306
NGBTUN 8192 CLA	29222	MLG113	350	MLG113_29222_Bia	Biada RP1 (25)	0	0	0.999	GS3	73.1329
NGBTUN 8200 CLA	29230	MLG103	354	MLG103_29230_Bia	Biada RP1 (25)	0	0	0.999	GS3	74.9598
NGBTUN 8201 CLA	29231	MLG233	42	MLG233_29231_Mah	Mahmoudi (122)	0.999	0	0	GS1	75.6329
NGBTUN 8209 CLA	29239	MLG132	322	MLG132_29239_Bia	Biada RP1 (25)	0.117	0.001	0.882	GS3	76.6855
NGBTUN 8210 CLA	29240	MLG109	364	MLG109_29240_Bia	Biada RP1 (25)	0	0	0.999	GS3	74.8283
NGBTUN 8220 CLA	29250	MLG119	353	MLG119_29250_Bia	Biada RP1 (25)	0	0	0.999	GS3	76.1441
NGBTUN 8221 CLA	29251	MLG217	294	MLG217_29251_Rou	Roussia (975)	0.24	0.253	0.507	Admix	59.3171
NGBTUN 8230 CLA	29260	MLG115	352	MLG115_29260_Bia	Biada RP1 (25)	0	0	0.999	GS3	74.3171
NGBTUN 8231 CLA	29261	MLG117	347	MLG117_29261_Bia	Biada RP1 (25)	0	0	0.999	GS3	69.3171
NGBTUN 8238 CLA	29268	MLG272	96	MLG272_29268_Mah	Mahmoudi (986)	0.375	0.621	0.004	Admix	12.0752
NGBTUN 8239 CLA	29269	MLG273	95	MLG273_29269_Mah	Mahmoudi (986)	0.375	0.621	0.004	Admix	61.1441
NGBTUN 8240 CLA	29270	MLG43	339	MLG43_29270_Bia	Biada RP1 (25)	0	0	0.999	GS3	77.4295
NGBTUN 8241 CLA	29271	MLG221	80	MLG221_29271_Bia	Biada RP1 (25)	0.552	0.196	0.252	Admix	73.6744
NGBTUN 8257 CLA	29287	MLG222	81	MLG222_29287_Bia	Biada RP1 (25)	0.555	0.194	0.251	Admix	64.8283
NGBTUN 8268 CLA	29298	MLG114	351	MLG114_29298_Bia	Biada RP1 (25)	0	0	0.999	GS3	69.9902
NGBTUN 8308 CLA	29338	MLG270	77	MLG270_29338_Azi	Azizi AP3 (58)	0.553	0.446	0.001	Admix	65.9821
NGBTUN 8309 CLA	29339	MLG184	287	MLG184_29339_Bis	Biskri Ac1	0.001	0.998	0.001	GS2	62.1663
NGBTUN 8324 CLA	29354	MLG181	284	MLG181_29354_Bis	Biskri Ac1	0.001	0.999	0.001	GS2	63.0013
NGBTUN 8326 CLA	29356	MLG182	285	MLG182_29356_Bis	Biskri Ac1	0.001	0.998	0.001	GS2	51.4325
NGBTUN 8340 CLA	29370	MLG173	157	MLG173_29370_Sou	Souri	0.002	0.656	0.341	Admix	60.6329
NGBTUN 8349 CLA	29379	MLG174	156	MLG174_29379_Sou	Souri	0.002	0.64	0.358	Admix	65.5722
NGBTUN 8356 CLA	29386	MLG170	155	MLG170_29386_Sou	Souri	0.011	0.689	0.3	Admix	64.7675
NGBTUN 8366 CLA	29396	MLG172	158	MLG172_29396_Sou	Souri	0.002	0.654	0.344	Admix	48.9325
NGBTUN 8370 CLA	29400	MLG171	159	MLG171_29400_Sou	Souri	0.002	0.653	0.345	Admix	51.4325
NGBTUN 8373 CLA	29403	MLG266	2	MLG266_29403_Mah	Mahmoudi (122)	0.999	0	0	GS1	72.971
NGBTUN 8374 CLA	29404	MLG233	43	MLG233_29404_Mah	Mahmoudi (122)	0.999	0	0	GS1	70.9821
NGBTUN 8412 CLA	29442	MLG220	292	MLG220_29442_Rou	Roussia (975)	0.24	0.253	0.507	Admix	31.5084
NGBTUN 8413 CLA	29443	MLG15	233	MLG15_29443_Mek	Mekki (121/198)	0.006	0.993	0.001	GS2	1.11369
NGBTUN 8419 CLA	29449	MLG20	214	MLG20_29449_Mek	Mekki (121/198)	0.005	0.994	0.001	GS2	24.0084
NGBTUN 8420 CLA	29450	MLG18	216	MLG18_29450_Mek	Mekki (121/198)	0.004	0.994	0.001	GS2	19.226
NGBTUN 8427 CLA	29457	MLG14	232	MLG14_29457_Mek	Mekki (121/198)	0.005	0.994	0.001	GS2	2.72517
NGBTUN 8428 CLA	29458	MLG13	230	MLG13_29458_Mek	Mekki (121/198)	0.005	0.994	0.001	GS2	-0.92868
NGBTUN 8436 CLA	29466	MLG17	229	MLG17_29466_Mek	Mekki (121/198)	0.004	0.995	0.001	GS2	9.55209
NGBTUN 8444 CLA	29474	MLG16	234	MLG16_29474_Mek	Mekki (121/198)	0.005	0.994	0.001	GS2	1.57132
NGBTUN 8446 CLA	29476	MLG15	235	MLG15_29476_Mek	Mekki (121/198)	0.006	0.993	0.001	GS2	1.57132
NGBTUN 8447 CLA	29477	MLG315	312	MLG315_29477_Bis	Biskri Ac1	0.111	0.266	0.623	Admix	33.0895
NGBTUN 8448 CLA	29478	MLG243	26	MLG243_29478_Mah	Mahmoudi (122)	0.999	0	0	GS1	67.9175
NGBTUN 8449 CLA	29479	MLG233	44	MLG233_29479_Mah	Mahmoudi (122)	0.999	0	0	GS1	71.6017
NGBTUN 8464 CLA	29494	MLG235	34	MLG235_29494_Mah	Mahmoudi (122)	0.999	0	0	GS1	72.0825
NGBTUN 8472 CLA	29502	MLG11	231	MLG11_29502_Mek	Mekki (121/198)	0.015	0.972	0.013	GS2	33.5855
NGBTUN 8482 CLA	29512	MLG245	24	MLG245_29512_Mah	Mahmoudi (122)	0.999	0	0	GS1	70.9286
NGBTUN 8492 CLA	29522	MLG233	45	MLG233_29522_Mah	Mahmoudi (122)	0.999	0	0	GS1	58.297
NGBTUN 8501 CLA	29531	MLG233	46	MLG233_29531_Mah	Mahmoudi (122)	0.999	0	0	GS1	65.124
NGBTUN 8512 CLA	29542	MLG233	47	MLG233_29542_Mah	Mahmoudi (122)	0.999	0	0	GS1	58.297
NGBTUN 8524 CLA	29554	MLG227	67	MLG227_29554_Mah	Mahmoudi (122)	0.999	0	0	GS1	67.2748
NGBTUN 8532 CLA	29561	MLG227	68	MLG227_29561_Mah	Mahmoudi (122)	0.999	0	0	GS1	69.1017
NGBTUN 8533 CLA	29562	MLG187	278	MLG187_29562_Bis	Biskri Ac1	0.001	0.998	0	GS2	61.4094
NGBTUN 8536 CLA	29565	MLG240	29	MLG240_29565_Mah	Mahmoudi (122)	0.999	0	0	GS1	65.4175
NGBTUN 8537 CLA	29566	MLG193	276	MLG193_29566_Bis	Biskri Ac1	0.001	0.998	0.001	GS2	63.3679
NGBTUN 8538 CLA	29567	MLG188	277	MLG188_29567_Bis	Biskri Ac1	0.001	0.998	0.001	GS2	50.0329
NGBTUN 8539 CLA	29568	MLG43	338	MLG43_29568_Bia	Biada RP1 (25)	0	0	0.999	GS3	61.632
NGBTUN 8542 CLA	29571	MLG236	33	MLG236_29571_Mah	Mahmoudi (122)	0.999	0	0	GS1	63.9397
NGBTUN 8543 CLA	29572	MLG286	73	MLG286_29572_Mah	Mahmoudi (122)	0.854	0.145	0.001	GS1	26.627
NGBTUN 8545 CLA	29574	MLG256	13	MLG256_29574_Mah	Mahmoudi (122)	0.999	0	0	GS1	53.7474
NGBTUN 8546 CLA	29575	MLG200	266	MLG200_29575_Bis	Biskri Ac1	0.002	0.997	0.001	GS2	65.7667
NGBTUN 8547 CLA	29576	MLG201	265	MLG201_29576_Bis	Biskri Ac1	0.002	0.997	0.001	GS2	69.5825
NGBTUN 8549 CLA	29578	MLG108	363	MLG108_29578_Bia	Biada RP1 (25)	0	0	0.999	GS3	64.132
NGBTUN 8553 CLA	29580	MLG103	355	MLG103_29580_Bia	Biada RP1 (25)	0	0	0.999	GS3	75.2555
NGBTUN 8554 CLA	29581	MLG104	358	MLG104_29581_Bia	Biada RP1 (25)	0	0	0.999	GS3	77.2444
NGBTUN 8555 CLA	29582	MLG110	365	MLG110_29582_Bia	Biada RP1 (25)	0	0	0.999	GS3	77.2444
NGBTUN 8557 CLA	29584	MLG118	346	MLG118_29584_Bia	Biada RP1 (25)	0	0	0.999	GS3	75.4175
NGBTUN 8558 CLA	29585	MLG106	361	MLG106_29585_Bia	Biada RP1 (25)	0	0	0.999	GS3	NA
NGBTUN 8559 CLA	29586	MLG30	341	MLG30_29586_Bia	Biada RP1 (25)	0	0	0.999	GS3	NA
NGBTUN 8560 CLA	29587	MLG103	356	MLG103_29587_Bia	Biada RP1 (25)	0	0	0.999	GS3	63.297
NGBTUN 8561 CLA	29588	MLG73	175	MLG73_29588_Sbe	Sbei Glabre Ac1	0.013	0.983	0.004	GS2	39.4509
NGBTUN 8562 CLA	29589	MLG85	160	MLG85_29589_Sbe	Sbei Glabre Ac1	0.014	0.984	0.002	GS2	36.4954
NGBTUN 8563 CLA	29590	MLG91	177	MLG91_29590_Sbe	Sbei Glabre Ac1	0.021	0.975	0.004	GS2	33.9954
NGBTUN 8564 CLA	29591	MLG84	161	MLG84_29591_Sbe	Sbei Glabre Ac1	0.014	0.984	0.002	GS2	24.6989
NGBTUN 8572 CLA	29599	MLG82	163	MLG82_29599_Sbe	Sbei Glabre Ac1	0.013	0.983	0.004	GS2	51.2171
NGBTUN 8673 CLA	29700	MLG81	164	MLG81_29700_Sbe	Sbei Glabre Ac1	0.013	0.984	0.004	GS2	23.2667
NGBTUN 8675 CLA	29702	MLG78	167	MLG78_29702_Sbe	Sbei Glabre Ac1	0.012	0.984	0.004	GS2	23.3982
NGBTUN 8676 CLA	29703	MLG263	5	MLG263_29703_Mah	Mahmoudi (122)	0.999	0	0	GS1	59.7748
NGBTUN 8679 CLA	29706	MLG253	16	MLG253_29706_Mah	Mahmoudi (122)	0.999	0	0	GS1	45.3163
NGBTUN 8687 CLA	29714	MLG74	171	MLG74_29714_Sbe	Sbei Glabre Ac1	0.014	0.983	0.004	GS2	62.9175
NGBTUN 8688 CLA	29715	MLG9	220	MLG9_29715_Mek	Mekki (121/198)	0.003	0.996	0.001	GS2	72.7252
NGBTUN 8699 CLA	29726	MLG12	221	MLG12_29726_Mek	Mekki (121/198)	0.004	0.995	0.001	GS2	57.8719
NGBTUN 8700 CLA	29727	MLG87	237	MLG87_29727_Mek	Mekki (121/198)	0.035	0.964	0.001	GS2	24.6381
NGBTUN 8708 CLA	29735	MLG102	238	MLG102_29735_Mek	Mekki (121/198)	0.035	0.964	0.001	GS2	20.124
NGBTUN 8709 CLA	29736	MLG89	240	MLG89_29736_Mek	Mekki (121/198)	0.006	0.992	0.002	GS2	22.462
NGBTUN 8718 CLA	29745	MLG158	299	MLG158_29745_Rou	Roussia (975)	0.142	0.188	0.669	Admix	12.5936
NGBTUN 8729 CLA	29756	MLG90	239	MLG90_29756_Mek	Mekki (121/198)	0.006	0.992	0.002	GS2	28.7474
NGBTUN 8582 CLA	29609	MLG287	191	MLG287_49609_Mah	Mahmoudi (986)	0.43	0.562	0.007	Admix	0.898243
NGBTUN 8590 CLA	29617	MLG86	176	MLG86_49617_Sbe	Sbei Glabre Ac1	0.035	0.962	0.003	GS2	22.2697
NGBTUN 8597 CLA	29624	MLG74	174	MLG74_49624_Sbe	Sbei Glabre Ac1	0.014	0.983	0.004	GS2	20.9539
NGBTUN 8598 CLA	29625	MLG92	179	MLG92_49625_Tag	Taganrog (120)	0.085	0.888	0.027	GS2	9.52172
NGBTUN 8602 CLA	29629	MLG93	178	MLG93_49629_Tag	Taganrog (120)	0.086	0.887	0.027	GS2	6.37901
NGBTUN 8603 CLA	29630	MLG75	170	MLG75_49630_Sbe	Sbei Glabre Ac1	0.013	0.983	0.003	GS2	11.379
NGBTUN 8606 CLA	29633	MLG77	168	MLG77_49633_Sbe	Sbei Glabre Ac1	0.013	0.983	0.003	GS2	22.9731
NGBTUN 8614 CLA	29641	MLG83	162	MLG83_49641_Sbe	Sbei Glabre Ac1	0.013	0.983	0.004	GS2	16.1766
NGBTUN 8622 CLA	29649	MLG175	264	MLG175_49649_Bis	Biskri Ac1	0.162	0.838	0.001	GS2	32.214
NGBTUN 8625 CLA	29652	MLG176	263	MLG176_49652_Bis	Biskri Ac1	0.161	0.838	0.001	GS2	63.7171
NGBTUN 8626 CLA	29653	MLG74	173	MLG74_49653_Sbe	Sbei Glabre Ac1	0.014	0.983	0.004	GS2	18.2667
NGBTUN 8627 CLA	29654	MLG74	172	MLG74_49654_Sbe	Sbei Glabre Ac1	0.014	0.983	0.004	GS2	20.0632
NGBTUN 8634 CLA	29661	MLG296	79	MLG296_49661_Rou	Roussia (975)	0.512	0.388	0.1	Admix	6.57132
NGBTUN 8641 CLA	29668	MLG80	165	MLG80_49668_Sbe	Sbei Glabre Ac1	0.013	0.983	0.004	GS2	2.2444
NGBTUN 8648 CLA	29675	MLG76	169	MLG76_49675_Sbe	Sbei Glabre Ac1	0.012	0.984	0.004	GS2	25.2555
NGBTUN 8654 CLA	29681	MLG79	166	MLG79_49681_Sbe	Sbei Glabre Ac1	0.011	0.985	0.004	GS2	36.7029
NGBTUN 8660 CLA	29687	MLG208	180	MLG208_49687_Tag	Taganrog (120)	0.002	0.955	0.042	GS2	25.7667
Modern	99991	MLG44	337	MLG44_99991_Mod	Modern	0	0	0.999	GS3	76.7704
Modern	99992	MLG120	345	MLG120_99992_Mod	Modern	0	0	0.999	GS3	NA
Modern	99993	MLG159	300	MLG159_99993_Mod	Modern	0.142	0.189	0.669	Admix	78.9857
Modern	99994	MLG216	295	MLG216_99994_Mod	Modern	0.24	0.253	0.507	Admix	69.919
Modern	99995	MLG165	297	MLG165_99995_Mod	Modern	0.274	0.206	0.52	Admix	67.2849
Modern	99996	MLG169	319	MLG169_99996_Mod	Modern	0.226	0.077	0.696	Admix	72.9858
%P = pourcentage of leaf surface covered by pycnidia
Color shades vary from green to red corresponding to resistant to highly susceptible genotypes, respectively

## Sheet: Table S2
Table S2. Assignment of 366 Tunisian durum wheat genotypes to the genetic subpopulations from K=13 to 20 identified under STRUCTURE using 286 SNPs.
Accession INAT ID	MLG	Landrace	K13	K14	K15	K16	K17	K18	K19	K20
15131	MLG100	Azizi AP3 (58)	GS4	GS5	GS11	GS16	GS12	Admix	Admix	Admix
15132	MLG101	Azizi AP3 (58)	GS4	GS5	GS11	GS16	GS12	Admix	Admix	Admix
29338	MLG270	Azizi AP3 (58)	Admix	Admix	Admix	Admix	Admix	Admix	Admix	Admix
28607	MLG28	Azizi AP3 (58)	GS4	GS5	GS11	GS16	GS12	GS18	GS2	GS14
15953	MLG31	Azizi AP3 (58)	GS4	GS5	GS11	GS16	GS12	GS18	GS2	GS14
14868	MLG32	Azizi AP3 (58)	GS4	GS5	GS11	GS16	GS12	GS18	GS2	GS14
14853	MLG33	Azizi AP3 (58)	GS4	GS5	GS11	GS16	GS12	GS18	GS2	GS14
16023	MLG34	Azizi AP3 (58)	GS4	GS5	GS11	GS16	GS12	GS18	GS2	GS14
14849	MLG35	Azizi AP3 (58)	Admix	Admix	Admix	Admix	Admix	Admix	Admix	Admix
14861	MLG36	Azizi AP3 (58)	GS4	GS5	GS11	GS16	GS12	GS18	GS2	GS14
14860	MLG37	Azizi AP3 (58)	GS4	GS5	GS11	GS16	GS12	GS18	GS2	GS14
16086	MLG38	Azizi AP3 (58)	GS4	GS5	GS11	GS16	GS12	GS18	GS2	GS14
14871	MLG39	Azizi AP3 (58)	GS4	GS5	GS11	GS16	GS12	GS18	GS2	GS14
14964	MLG4	Azizi AP3 (58)	GS4	GS5	GS11	GS16	GS12	GS17	GS18	GS1
14857	MLG40	Azizi AP3 (58)	GS4	GS5	GS11	GS16	GS12	GS18	GS2	GS14
16145	MLG41	Azizi AP3 (58)	GS4	GS5	GS11	GS16	GS12	GS18	GS2	GS14
16146	MLG42	Azizi AP3 (58)	GS4	GS5	GS11	GS16	GS12	GS18	GS2	GS14
15584	MLG5	Azizi AP3 (58)	GS4	GS5	GS11	GS16	GS12	GS17	GS18	GS1
29041	MLG57	Azizi AP3 (58)	Admix	Admix	Admix	GS11	GS13	GS15	GS8	GS4
29036	MLG58	Azizi AP3 (58)	Admix	Admix	Admix	GS11	GS13	GS15	GS8	GS4
14873	MLG59	Azizi AP3 (58)	GS4	GS5	GS11	GS16	GS12	GS18	GS2	GS14
15130	MLG6	Azizi AP3 (58)	GS4	GS5	GS11	GS16	GS12	GS17	GS18	GS1
15525	MLG60	Azizi AP3 (58)	GS4	GS5	GS11	GS16	GS12	GS18	GS2	GS14
15141	MLG61	Azizi AP3 (58)	GS4	GS5	GS11	GS16	GS12	GS18	GS2	GS14
15135	MLG62	Azizi AP3 (58)	GS4	GS5	GS11	GS16	GS12	GS18	GS2	GS14
15142	MLG63	Azizi AP3 (58)	GS4	GS5	GS11	GS16	GS12	Admix	Admix	Admix
15134	MLG64	Azizi AP3 (58)	GS4	GS5	GS11	GS16	GS12	Admix	Admix	Admix
15168	MLG65	Azizi AP3 (58)	GS4	GS5	GS11	GS16	GS12	GS18	GS2	GS14
15139	MLG66	Azizi AP3 (58)	GS4	GS5	GS11	GS16	GS12	GS18	GS2	GS14
15136	MLG67	Azizi AP3 (58)	GS4	GS5	GS11	GS16	GS12	GS18	GS2	GS14
15138	MLG68	Azizi AP3 (58)	GS4	GS5	GS11	GS16	GS12	GS18	GS2	GS14
15171	MLG69	Azizi AP3 (58)	GS4	GS5	GS11	GS16	GS12	Admix	Admix	Admix
15129	MLG7	Azizi AP3 (58)	GS4	GS5	GS11	GS16	GS12	GS17	GS18	GS1
15902	MLG70	Azizi AP3 (58)	Admix	Admix	Admix	GS11	GS13	GS15	GS8	GS4
28695	MLG71	Azizi AP3 (58)	Admix	Admix	Admix	GS11	GS13	GS15	GS8	GS4
15087	MLG72	Azizi AP3 (58)	GS4	GS5	GS11	GS16	GS12	Admix	Admix	Admix
15088	MLG8	Azizi AP3 (58)	GS4	GS5	GS11	GS16	GS12	GS17	GS18	GS1
29164	MLG95	Azizi AP3 (58)	Admix	Admix	Admix	Admix	Admix	Admix	Admix	Admix
15133	MLG99	Azizi AP3 (58)	GS4	GS5	GS11	GS16	GS12	Admix	Admix	Admix
16255	MLG297	Badri	GS6	GS3	GS12	GS14	GS6	GS5	GS10	GS11
14764	MLG298	Badri	GS6	GS3	GS12	GS14	GS6	GS5	GS10	GS11
14749	MLG299	Badri	GS6	GS3	GS12	GS14	GS6	GS5	GS10	GS11
14767	MLG299	Badri	GS6	GS3	GS12	GS14	GS6	GS5	GS10	GS11
14769	MLG299	Badri	GS6	GS3	GS12	GS14	GS6	GS5	GS10	GS11
14772	MLG299	Badri	GS6	GS3	GS12	GS14	GS6	GS5	GS10	GS11
16218	MLG299	Badri	GS6	GS3	GS12	GS14	GS6	GS5	GS10	GS11
16278	MLG299	Badri	GS6	GS3	GS12	GS14	GS6	GS5	GS10	GS11
16297	MLG299	Badri	GS6	GS3	GS12	GS14	GS6	GS5	GS10	GS11
16267	MLG300	Badri	GS6	GS3	GS12	GS14	GS6	GS5	GS10	GS11
16288	MLG301	Badri	GS6	GS3	GS12	GS14	GS6	GS5	GS10	GS11
16256	MLG302	Badri	GS6	GS3	GS12	GS14	GS6	GS5	GS10	GS11
14748	MLG303	Badri	GS6	GS3	GS12	GS14	GS6	GS5	GS10	GS11
16220	MLG304	Badri	GS6	GS3	GS12	GS14	GS6	GS5	GS10	GS11
14753	MLG305	Badri	GS6	GS3	GS12	GS14	GS6	GS5	GS10	GS11
14759	MLG306	Badri	GS6	GS3	GS12	GS14	GS6	GS5	GS10	GS11
16244	MLG307	Badri	GS6	GS3	GS12	GS14	GS6	GS5	GS10	GS11
14770	MLG308	Badri	GS6	GS3	GS12	GS14	GS6	GS5	GS10	GS11
16245	MLG309	Badri	GS6	GS3	GS12	GS14	GS6	GS5	GS10	GS11
16268	MLG310	Badri	GS6	GS3	GS12	GS14	GS6	GS5	GS10	GS11
14771	MLG311	Badri	GS6	GS3	GS12	GS14	GS6	GS5	GS10	GS11
29230	MLG103	Biada RP1 (25)	GS12	GS10	GS10	GS10	GS3	GS9	GS11	GS19
29580	MLG103	Biada RP1 (25)	GS12	GS10	GS10	GS10	GS3	GS9	GS11	GS19
29587	MLG103	Biada RP1 (25)	GS12	GS10	GS10	GS10	GS3	GS9	GS11	GS19
28669	MLG104	Biada RP1 (25)	GS12	GS10	GS10	GS10	GS3	GS9	GS11	GS19
29581	MLG104	Biada RP1 (25)	GS12	GS10	GS10	GS10	GS3	GS9	GS11	GS19
29221	MLG104	Biada RP1 (25)	GS12	GS10	GS10	GS10	GS3	GS9	GS11	GS19
29153	MLG105	Biada RP1 (25)	GS12	GS10	GS10	GS10	GS3	GS9	GS11	GS19
29585	MLG106	Biada RP1 (25)	GS12	GS10	GS10	GS10	GS3	GS9	GS11	GS19
15588	MLG107	Biada RP1 (25)	GS12	GS10	GS10	GS10	GS3	GS9	GS11	GS19
29578	MLG108	Biada RP1 (25)	GS12	GS10	GS10	GS10	GS3	GS9	GS11	GS19
29240	MLG109	Biada RP1 (25)	GS12	GS10	GS10	GS10	GS3	GS9	GS11	GS19
29582	MLG110	Biada RP1 (25)	GS12	GS10	GS10	GS10	GS3	GS9	GS11	GS19
29214	MLG111	Biada RP1 (25)	GS12	GS10	GS10	GS10	GS3	GS9	GS11	GS19
29183	MLG112	Biada RP1 (25)	GS12	GS10	GS10	GS10	GS3	GS9	GS11	GS19
29222	MLG113	Biada RP1 (25)	GS12	GS10	GS10	GS10	GS3	GS9	GS11	GS19
29298	MLG114	Biada RP1 (25)	GS12	GS10	GS10	GS10	GS3	GS9	GS11	GS19
29260	MLG115	Biada RP1 (25)	GS12	GS10	GS10	GS10	GS3	GS9	GS11	GS19
29165	MLG116	Biada RP1 (25)	GS12	GS10	GS10	GS10	GS3	GS9	GS11	GS19
29261	MLG117	Biada RP1 (25)	GS12	GS10	GS10	GS10	GS3	GS9	GS11	GS19
29584	MLG118	Biada RP1 (25)	GS12	GS10	GS10	GS10	GS3	GS9	GS11	GS19
29250	MLG119	Biada RP1 (25)	GS12	GS10	GS10	GS10	GS3	GS9	GS11	GS19
28566	MLG121	Biada RP1 (25)	GS12	GS10	GS10	GS10	GS3	GS9	GS11	GS19
28660	MLG122	Biada RP1 (25)	GS12	GS10	GS10	GS10	GS3	GS9	GS11	GS19
28583	MLG123	Biada RP1 (25)	GS12	GS10	GS10	GS10	GS3	GS9	GS11	GS19
29239	MLG132	Biada RP1 (25)	Admix	Admix	Admix	Admix	Admix	Admix	Admix	Admix
28591	MLG156	Biada RP1 (25)	Admix	Admix	Admix	Admix	Admix	Admix	Admix	Admix
28652	MLG157	Biada RP1 (25)	Admix	Admix	Admix	Admix	Admix	Admix	Admix	Admix
29271	MLG221	Biada RP1 (25)	Admix	Admix	Admix	Admix	Admix	Admix	Admix	Admix
29287	MLG222	Biada RP1 (25)	Admix	Admix	Admix	Admix	Admix	Admix	Admix	Admix
28650	MLG29	Biada RP1 (25)	Admix	Admix	Admix	Admix	Admix	Admix	Admix	Admix
29586	MLG30	Biada RP1 (25)	GS12	GS10	GS10	GS10	GS3	GS9	GS11	GS19
29568	MLG43	Biada RP1 (25)	GS12	GS10	GS10	GS10	GS3	GS9	GS11	GS19
29270	MLG43	Biada RP1 (25)	GS12	GS10	GS10	GS10	GS3	GS9	GS11	GS19
16057	MLG43	Biada RP1 (25)	GS12	GS10	GS10	GS10	GS3	GS9	GS11	GS19
16231	MLG45	Biada RP1 (25)	GS12	GS10	GS10	GS10	GS3	GS9	GS11	GS19
16369	MLG45	Biada RP1 (25)	GS12	GS10	GS10	GS10	GS3	GS9	GS11	GS19
28595	MLG45	Biada RP1 (25)	GS12	GS10	GS10	GS10	GS3	GS9	GS11	GS19
29155	MLG45	Biada RP1 (25)	GS12	GS10	GS10	GS10	GS3	GS9	GS11	GS19
29199	MLG45	Biada RP1 (25)	GS12	GS10	GS10	GS10	GS3	GS9	GS11	GS19
29200	MLG45	Biada RP1 (25)	GS12	GS10	GS10	GS10	GS3	GS9	GS11	GS19
28596	MLG46	Biada RP1 (25)	GS12	GS10	GS10	GS10	GS3	GS9	GS11	GS19
28623	MLG47	Biada RP1 (25)	GS12	GS10	GS10	GS10	GS3	GS9	GS11	GS19
29191	MLG48	Biada RP1 (25)	GS12	GS10	GS10	GS10	GS3	GS9	GS11	GS19
28599	MLG49	Biada RP1 (25)	GS12	GS10	GS10	GS10	GS3	GS9	GS11	GS19
29173	MLG50	Biada RP1 (25)	GS12	GS10	GS10	GS10	GS3	GS9	GS11	GS19
29182	MLG51	Biada RP1 (25)	GS12	GS10	GS10	GS10	GS3	GS9	GS11	GS19
28624	MLG52	Biada RP1 (25)	GS12	GS10	GS10	GS10	GS3	GS9	GS11	GS19
28636	MLG53	Biada RP1 (25)	GS12	GS10	GS10	GS10	GS3	GS9	GS11	GS19
28751	MLG54	Biada RP1 (25)	Admix	Admix	Admix	Admix	Admix	Admix	GS12	Admix
28665	MLG55	Biada RP1 (25)	Admix	Admix	Admix	Admix	Admix	Admix	GS12	Admix
28614	MLG96	Biada RP1 (25)	Admix	Admix	Admix	Admix	Admix	Admix	Admix	Admix
28661	MLG124	Bidi	GS3	GS8	GS4	GS9	GS8	GS6	GS6	GS8
28670	MLG125	Bidi	GS3	GS8	GS4	GS9	GS8	GS6	GS6	GS8
28668	MLG126	Bidi	GS3	GS8	GS4	GS9	GS8	GS6	GS6	GS8
28635	MLG127	Bidi	GS3	GS8	GS4	GS9	GS8	GS6	GS6	GS8
28653	MLG128	Bidi	GS3	GS8	GS4	GS9	GS8	GS6	GS6	GS8
28664	MLG129	Bidi	GS3	GS8	GS4	GS9	GS8	GS6	GS6	GS8
28656	MLG130	Bidi	GS3	GS8	GS4	GS9	GS8	GS6	GS6	GS8
28657	MLG131	Bidi	GS3	GS8	GS4	GS9	GS8	GS6	GS6	GS8
15125	MLG1	Biskri Ac1	Admix	Admix	Admix	Admix	Admix	Admix	Admix	Admix
28672	MLG149	Biskri Ac1	Admix	Admix	Admix	Admix	Admix	Admix	Admix	Admix
49649	MLG175	Biskri Ac1	GS9	GS14	GS13	GS8	GS15	GS14	GS15	GS20
49652	MLG176	Biskri Ac1	GS9	GS14	GS13	GS8	GS15	GS14	GS15	GS20
28681	MLG179	Biskri Ac1	GS9	GS14	GS13	GS8	GS15	GS14	GS15	GS20
14794	MLG180	Biskri Ac1	GS9	GS14	GS13	GS8	GS15	GS14	GS15	GS20
29354	MLG181	Biskri Ac1	GS9	GS14	GS13	GS8	GS15	GS14	GS15	GS20
29356	MLG182	Biskri Ac1	GS9	GS14	GS13	GS8	GS15	GS14	GS15	GS20
28769	MLG183	Biskri Ac1	GS9	GS14	GS13	GS8	GS15	GS14	GS15	GS20
29339	MLG184	Biskri Ac1	GS9	GS14	GS13	GS8	GS15	GS14	GS15	GS20
14773	MLG185	Biskri Ac1	GS9	GS14	GS13	GS8	GS15	GS14	GS15	GS20
14783	MLG186	Biskri Ac1	GS9	GS14	GS13	GS8	GS15	GS14	GS15	GS20
29562	MLG187	Biskri Ac1	GS9	GS14	GS13	GS8	GS15	GS14	GS15	GS20
29567	MLG188	Biskri Ac1	GS9	GS14	GS13	GS8	GS15	GS14	GS15	GS20
16114	MLG189	Biskri Ac1	GS9	GS14	GS13	GS8	GS15	GS14	GS15	GS20
14841	MLG190	Biskri Ac1	GS9	GS14	GS13	GS8	GS15	GS14	GS15	GS20
14797	MLG191	Biskri Ac1	GS9	GS14	GS13	GS8	GS15	GS14	GS15	GS20
16105	MLG192	Biskri Ac1	GS9	GS14	GS13	GS8	GS15	GS14	GS15	GS20
16106	MLG192	Biskri Ac1	GS9	GS14	GS13	GS8	GS15	GS14	GS15	GS20
29566	MLG193	Biskri Ac1	GS9	GS14	GS13	GS8	GS15	GS14	GS15	GS20
14839	MLG194	Biskri Ac1	GS9	GS14	GS13	GS8	GS15	GS14	GS15	GS20
14956	MLG195	Biskri Ac1	GS9	GS14	GS13	GS8	GS15	GS14	GS15	GS20
14780	MLG196	Biskri Ac1	GS9	GS14	GS13	GS8	GS15	GS14	GS15	GS20
16113	MLG197	Biskri Ac1	GS9	GS14	GS13	GS8	GS15	GS14	GS15	GS20
14846	MLG198	Biskri Ac1	GS9	GS14	GS13	GS8	GS15	GS14	GS15	GS20
14792	MLG199	Biskri Ac1	GS9	GS14	GS13	GS8	GS15	GS14	GS15	GS20
15102	MLG2	Biskri Ac1	Admix	Admix	Admix	Admix	Admix	Admix	Admix	Admix
29575	MLG200	Biskri Ac1	Admix	Admix	Admix	Admix	Admix	Admix	Admix	Admix
29576	MLG201	Biskri Ac1	Admix	Admix	Admix	Admix	Admix	Admix	Admix	Admix
16184	MLG202	Biskri Ac1	GS9	GS14	GS13	GS8	GS15	GS14	GS15	GS20
15107	MLG3	Biskri Ac1	Admix	Admix	Admix	Admix	Admix	Admix	Admix	Admix
29477	MLG315	Biskri Ac1	Admix	Admix	Admix	Admix	Admix	Admix	Admix	Admix
16024	MLG97	Biskri Ac1	Admix	Admix	Admix	Admix	Admix	Admix	Admix	Admix
28671	MLG138	Biskri glabre	Admix	Admix	Admix	Admix	Admix	Admix	Admix	Admix
28720	MLG139	Biskri glabre	GS12	GS6	GS6	GS12	GS17	GS8	GS13	GS12
28682	MLG140	Biskri glabre	GS12	GS6	GS6	GS12	GS17	GS8	GS13	GS12
28721	MLG141	Biskri glabre	GS12	GS6	GS6	GS12	GS17	GS8	GS13	GS12
28746	MLG142	Biskri glabre	GS12	GS6	GS6	GS12	GS17	GS8	GS13	GS12
28759	MLG143	Biskri glabre	GS12	GS6	GS6	GS12	GS17	GS8	GS13	GS12
28752	MLG144	Biskri glabre	GS12	GS6	GS6	GS12	GS17	GS8	GS13	GS12
28694	MLG145	Biskri glabre	GS12	GS6	GS6	GS12	GS17	GS8	GS13	GS12
28709	MLG146	Biskri glabre	GS12	GS6	GS6	GS12	GS17	GS8	GS13	GS12
28760	MLG147	Biskri glabre	GS12	GS6	GS6	GS12	GS17	GS8	GS13	GS12
28733	MLG148	Biskri glabre	GS12	GS6	GS6	GS12	GS17	GS8	GS13	GS12
28732	MLG155	Biskri glabre	Admix	Admix	Admix	Admix	Admix	Admix	Admix	Admix
16211	MLG133	Jneh Khotifa (193)	GS10	GS1	GS3	GS7	GS7	GS12	GS7	GS17
16206	MLG134	Jneh Khotifa (193)	GS10	GS1	GS3	GS7	GS7	GS12	GS7	GS17
16194	MLG135	Jneh Khotifa (193)	GS10	GS1	GS3	GS7	GS7	GS12	GS7	GS17
14842	MLG136	Jneh Khotifa (193)	GS10	GS1	GS3	GS7	GS7	GS12	GS7	GS17
14843	MLG137	Jneh Khotifa (193)	GS10	GS1	GS3	GS7	GS7	GS12	GS7	GS17
16216	MLG150	Jneh Khotifa (193)	Admix	Admix	Admix	Admix	Admix	Admix	Admix	Admix
16185	MLG151	Jneh Khotifa (193)	Admix	Admix	Admix	Admix	Admix	Admix	Admix	Admix
16207	MLG152	Jneh Khotifa (193)	Admix	Admix	Admix	Admix	Admix	Admix	Admix	Admix
16186	MLG153	Jneh Khotifa (193)	Admix	Admix	Admix	Admix	Admix	Admix	Admix	Admix
16193	MLG154	Jneh Khotifa (193)	GS10	GS1	GS3	Admix	Admix	Admix	Admix	Admix
16215	MLG160	Jneh Khotifa (193)	Admix	Admix	Admix	Admix	Admix	Admix	Admix	GS6
16217	MLG161	Jneh Khotifa (193)	Admix	Admix	Admix	Admix	Admix	Admix	Admix	GS6
16214	MLG162	Jneh Khotifa (193)	Admix	Admix	Admix	Admix	Admix	Admix	Admix	GS6
14844	MLG268	Jneh Khotifa (193)	Admix	Admix	Admix	Admix	Admix	Admix	Admix	Admix
14845	MLG268	Jneh Khotifa (193)	Admix	Admix	Admix	Admix	Admix	Admix	Admix	Admix
16066	MLG177	Mahmoudi (122)	Admix	Admix	Admix	Admix	Admix	Admix	Admix	Admix
16058	MLG206	Mahmoudi (122)	Admix	Admix	Admix	Admix	Admix	Admix	Admix	Admix
29072	MLG223	Mahmoudi (122)	GS7	GS13	GS7	GS4	GS2	GS13	GS1	GS13
29115	MLG224	Mahmoudi (122)	GS7	GS13	GS7	GS4	GS2	GS13	GS1	GS13
15546	MLG225	Mahmoudi (122)	GS7	GS13	GS7	GS4	GS2	GS13	GS1	GS13
15591	MLG226	Mahmoudi (122)	GS7	GS13	GS7	GS4	GS2	GS13	GS1	GS13
29065	MLG227	Mahmoudi (122)	GS7	GS13	GS7	GS4	GS2	GS13	GS1	GS13
29152	MLG227	Mahmoudi (122)	GS7	GS13	GS7	GS4	GS2	GS13	GS1	GS13
15441	MLG227	Mahmoudi (122)	GS7	GS13	GS7	GS4	GS2	GS13	GS1	GS13
15564	MLG227	Mahmoudi (122)	GS7	GS13	GS7	GS4	GS2	GS13	GS1	GS13
15576	MLG227	Mahmoudi (122)	GS7	GS13	GS7	GS4	GS2	GS13	GS1	GS13
15929	MLG227	Mahmoudi (122)	GS7	GS13	GS7	GS4	GS2	GS13	GS1	GS13
15942	MLG227	Mahmoudi (122)	GS7	GS13	GS7	GS4	GS2	GS13	GS1	GS13
15971	MLG227	Mahmoudi (122)	GS7	GS13	GS7	GS4	GS2	GS13	GS1	GS13
16160	MLG227	Mahmoudi (122)	GS7	GS13	GS7	GS4	GS2	GS13	GS1	GS13
29040	MLG227	Mahmoudi (122)	GS7	GS13	GS7	GS4	GS2	GS13	GS1	GS13
29082	MLG227	Mahmoudi (122)	GS7	GS13	GS7	GS4	GS2	GS13	GS1	GS13
29091	MLG227	Mahmoudi (122)	GS7	GS13	GS7	GS4	GS2	GS13	GS1	GS13
29103	MLG227	Mahmoudi (122)	GS7	GS13	GS7	GS4	GS2	GS13	GS1	GS13
29107	MLG227	Mahmoudi (122)	GS7	GS13	GS7	GS4	GS2	GS13	GS1	GS13
29554	MLG227	Mahmoudi (122)	GS7	GS13	GS7	GS4	GS2	GS13	GS1	GS13
29561	MLG227	Mahmoudi (122)	GS7	GS13	GS7	GS4	GS2	GS13	GS1	GS13
15529	MLG228	Mahmoudi (122)	GS7	GS13	GS7	GS4	GS2	GS13	GS1	GS13
29139	MLG229	Mahmoudi (122)	GS7	GS13	GS7	GS4	GS2	GS13	GS1	GS13
29123	MLG230	Mahmoudi (122)	GS7	GS13	GS7	GS4	GS2	GS13	GS1	GS13
29148	MLG231	Mahmoudi (122)	GS7	GS13	GS7	GS4	GS2	GS13	GS1	GS13
29109	MLG232	Mahmoudi (122)	GS7	GS13	GS7	GS4	GS2	GS13	GS1	GS13
15533	MLG233	Mahmoudi (122)	GS7	GS13	GS7	GS4	GS2	GS13	GS1	GS13
29208	MLG233	Mahmoudi (122)	GS7	GS13	GS7	GS4	GS2	GS13	GS1	GS13
29231	MLG233	Mahmoudi (122)	GS7	GS13	GS7	GS4	GS2	GS13	GS1	GS13
29404	MLG233	Mahmoudi (122)	GS7	GS13	GS7	GS4	GS2	GS13	GS1	GS13
29479	MLG233	Mahmoudi (122)	GS7	GS13	GS7	GS4	GS2	GS13	GS1	GS13
29522	MLG233	Mahmoudi (122)	GS7	GS13	GS7	GS4	GS2	GS13	GS1	GS13
29531	MLG233	Mahmoudi (122)	GS7	GS13	GS7	GS4	GS2	GS13	GS1	GS13
29542	MLG233	Mahmoudi (122)	GS7	GS13	GS7	GS4	GS2	GS13	GS1	GS13
16181	MLG234	Mahmoudi (122)	GS7	GS13	GS7	GS4	GS2	GS13	GS1	GS13
29037	MLG234	Mahmoudi (122)	GS7	GS13	GS7	GS4	GS2	GS13	GS1	GS13
29043	MLG234	Mahmoudi (122)	GS7	GS13	GS7	GS4	GS2	GS13	GS1	GS13
29049	MLG234	Mahmoudi (122)	GS7	GS13	GS7	GS4	GS2	GS13	GS1	GS13
29122	MLG234	Mahmoudi (122)	GS7	GS13	GS7	GS4	GS2	GS13	GS1	GS13
29494	MLG235	Mahmoudi (122)	GS7	GS13	GS7	GS4	GS2	GS13	GS1	GS13
29571	MLG236	Mahmoudi (122)	GS7	GS13	GS7	GS4	GS2	GS13	GS1	GS13
15643	MLG237	Mahmoudi (122)	GS7	GS13	GS7	GS4	GS2	GS13	GS1	GS13
29131	MLG238	Mahmoudi (122)	GS7	GS13	GS7	GS4	GS2	GS13	GS1	GS13
16182	MLG239	Mahmoudi (122)	GS7	GS13	GS7	GS4	GS2	GS13	GS1	GS13
29565	MLG240	Mahmoudi (122)	GS7	GS13	GS7	GS4	GS2	GS13	GS1	GS13
16154	MLG241	Mahmoudi (122)	GS7	GS13	GS7	GS4	GS2	GS13	GS1	GS13
16155	MLG242	Mahmoudi (122)	GS7	GS13	GS7	GS4	GS2	GS13	GS1	GS13
29478	MLG243	Mahmoudi (122)	GS7	GS13	GS7	GS4	GS2	GS13	GS1	GS13
16180	MLG244	Mahmoudi (122)	GS7	GS13	GS7	GS4	GS2	GS13	GS1	GS13
29512	MLG245	Mahmoudi (122)	GS7	GS13	GS7	GS4	GS2	GS13	GS1	GS13
15537	MLG246	Mahmoudi (122)	GS7	GS13	GS7	GS4	GS2	GS13	GS1	GS13
28747	MLG247	Mahmoudi (122)	GS7	GS13	GS7	GS4	GS2	GS13	GS1	GS13
29081	MLG248	Mahmoudi (122)	GS7	GS13	GS7	GS4	GS2	GS13	GS1	GS13
29073	MLG249	Mahmoudi (122)	GS7	GS13	GS7	GS4	GS2	GS13	GS1	GS13
16183	MLG250	Mahmoudi (122)	GS7	GS13	GS7	GS4	GS2	GS13	GS1	GS13
15534	MLG251	Mahmoudi (122)	GS7	GS13	GS7	GS4	GS2	GS13	GS1	GS13
29042	MLG252	Mahmoudi (122)	GS7	GS13	GS7	GS4	GS2	GS13	GS1	GS13
29706	MLG253	Mahmoudi (122)	GS7	GS13	GS7	GS4	GS2	GS13	GS1	GS13
15590	MLG254	Mahmoudi (122)	GS7	GS13	GS7	GS4	GS2	GS13	GS1	GS13
29114	MLG255	Mahmoudi (122)	GS7	GS13	GS7	GS4	GS2	GS13	GS1	GS13
29574	MLG256	Mahmoudi (122)	GS7	GS13	GS7	GS4	GS2	GS13	GS1	GS13
29147	MLG257	Mahmoudi (122)	GS7	GS13	GS7	GS4	GS2	GS13	GS1	GS13
29140	MLG258	Mahmoudi (122)	GS7	GS13	GS7	GS4	GS2	GS13	GS1	GS13
16161	MLG259	Mahmoudi (122)	GS7	GS13	GS7	GS4	GS2	GS13	GS1	GS13
29108	MLG260	Mahmoudi (122)	GS7	GS13	GS7	GS4	GS2	GS13	GS1	GS13
15587	MLG261	Mahmoudi (122)	GS7	GS13	GS7	GS4	GS2	GS13	GS1	GS13
15555	MLG262	Mahmoudi (122)	GS7	GS13	GS7	GS4	GS2	GS13	GS1	GS13
16178	MLG262	Mahmoudi (122)	GS7	GS13	GS7	GS4	GS2	GS13	GS1	GS13
29703	MLG263	Mahmoudi (122)	GS7	GS13	GS7	GS4	GS2	GS13	GS1	GS13
16176	MLG264	Mahmoudi (122)	GS7	GS13	GS7	GS4	GS2	GS13	GS1	GS13
28600	MLG265	Mahmoudi (122)	GS7	GS13	GS7	GS4	GS2	GS13	GS1	GS13
29403	MLG266	Mahmoudi (122)	GS7	GS13	GS7	GS4	GS2	GS13	GS1	GS13
29057	MLG267	Mahmoudi (122)	GS7	GS13	GS7	GS4	GS2	GS13	GS1	GS13
16168	MLG269	Mahmoudi (122)	GS7	GS13	GS7	GS4	GS2	GS13	GS1	GS13
29572	MLG286	Mahmoudi (122)	GS7	GS13	GS7	GS4	GS2	GS13	GS1	GS13
15524	MLG98	Mahmoudi (122)	Admix	Admix	Admix	Admix	Admix	Admix	Admix	Admix
16065	MLG178	Mahmoudi (986)	Admix	Admix	Admix	Admix	Admix	Admix	Admix	Admix
29268	MLG272	Mahmoudi (986)	GS1	GS9	GS5	GS1	GS16	GS7	GS19	GS9
29269	MLG273	Mahmoudi (986)	GS1	GS9	GS5	GS1	GS16	GS7	GS19	GS9
28601	MLG274	Mahmoudi (986)	GS1	GS9	GS5	GS1	GS16	GS7	GS19	GS9
28615	MLG275	Mahmoudi (986)	GS1	GS9	GS5	GS1	GS16	GS7	GS19	GS9
15966	MLG276	Mahmoudi (986)	GS1	GS9	GS5	GS1	GS16	GS7	GS19	GS9
29215	MLG277	Mahmoudi (986)	GS1	GS9	GS5	GS1	GS16	GS7	GS19	GS9
28772	MLG278	Mahmoudi (986)	GS1	GS9	GS5	GS1	GS16	GS7	GS19	GS9
15928	MLG279	Mahmoudi (986)	GS1	GS9	GS5	GS1	GS16	GS7	GS19	GS9
15965	MLG280	Mahmoudi (986)	GS1	GS9	GS5	GS1	GS16	GS7	GS19	GS9
14864	MLG281	Mahmoudi (986)	GS1	GS9	GS5	GS1	GS16	GS7	GS19	GS9
29213	MLG282	Mahmoudi (986)	GS1	GS9	GS5	GS1	GS16	GS7	GS19	GS9
15972	MLG283	Mahmoudi (986)	GS1	GS9	GS5	GS1	GS16	GS7	GS19	GS9
15974	MLG284	Mahmoudi (986)	GS1	GS9	GS5	GS1	GS16	GS7	GS19	GS9
14957	MLG285	Mahmoudi (986)	GS1	GS9	GS5	GS1	GS16	GS7	GS19	GS9
49609	MLG287	Mahmoudi (986)	Admix	Admix	Admix	Admix	Admix	Admix	Admix	Admix
28776	MLG10	Mekki (121/198)	GS11	GS4	GS1	GS2	GS1	GS1	GS5	GS3
29735	MLG102	Mekki (121/198)	GS11	GS4	GS1	GS2	GS1	GS1	GS5	GS3
29502	MLG11	Mekki (121/198)	GS11	GS4	GS1	GS2	GS1	GS1	GS5	GS3
29726	MLG12	Mekki (121/198)	GS11	GS4	GS1	GS2	GS1	GS1	GS5	GS3
29458	MLG13	Mekki (121/198)	GS11	GS4	GS1	GS2	GS1	GS1	GS5	GS3
29457	MLG14	Mekki (121/198)	GS11	GS4	GS1	GS2	GS1	GS1	GS5	GS3
29443	MLG15	Mekki (121/198)	GS11	GS4	GS1	GS2	GS1	GS1	GS5	GS3
29476	MLG15	Mekki (121/198)	GS11	GS4	GS1	GS2	GS1	GS1	GS5	GS3
29474	MLG16	Mekki (121/198)	GS11	GS4	GS1	GS2	GS1	GS1	GS5	GS3
29466	MLG17	Mekki (121/198)	GS11	GS4	GS1	GS2	GS1	GS1	GS5	GS3
28988	MLG18	Mekki (121/198)	GS11	GS4	GS1	GS2	GS1	GS1	GS5	GS3
28995	MLG18	Mekki (121/198)	GS11	GS4	GS1	GS2	GS1	GS1	GS5	GS3
29450	MLG18	Mekki (121/198)	GS11	GS4	GS1	GS2	GS1	GS1	GS5	GS3
28973	MLG19	Mekki (121/198)	GS11	GS4	GS1	GS2	GS1	GS1	GS5	GS3
29449	MLG20	Mekki (121/198)	GS11	GS4	GS1	GS2	GS1	GS1	GS5	GS3
28777	MLG21	Mekki (121/198)	GS11	GS4	GS1	GS2	GS1	GS1	GS5	GS3
28778	MLG22	Mekki (121/198)	GS11	GS4	GS1	GS2	GS1	GS1	GS5	GS3
28791	MLG23	Mekki (121/198)	GS11	GS4	GS1	GS2	GS1	GS1	GS5	GS3
29005	MLG24	Mekki (121/198)	GS11	GS4	GS1	GS2	GS1	GS1	GS5	GS3
28989	MLG25	Mekki (121/198)	GS11	GS4	GS1	GS2	GS1	GS1	GS5	GS3
29016	MLG25	Mekki (121/198)	GS11	GS4	GS1	GS2	GS1	GS1	GS5	GS3
29025	MLG26	Mekki (121/198)	GS11	GS4	GS1	GS2	GS1	GS1	GS5	GS3
29017	MLG27	Mekki (121/198)	GS11	GS4	GS1	GS2	GS1	GS1	GS5	GS3
29727	MLG87	Mekki (121/198)	GS11	GS4	GS1	GS2	GS1	GS1	GS5	GS3
29130	MLG88	Mekki (121/198)	GS11	GS4	GS1	GS2	GS1	GS1	GS5	GS3
29736	MLG89	Mekki (121/198)	Admix	Admix	Admix	Admix	Admix	Admix	Admix	Admix
29715	MLG9	Mekki (121/198)	GS11	GS4	GS1	GS2	GS1	GS1	GS5	GS3
29756	MLG90	Mekki (121/198)	Admix	Admix	Admix	Admix	Admix	Admix	Admix	Admix
99992	MLG120	Modern	GS12	GS10	GS10	GS10	GS3	GS9	GS11	GS19
99993	MLG159	Modern	Admix	Admix	Admix	Admix	GS14	Admix	Admix	GS5
99995	MLG165	Modern	Admix	Admix	Admix	Admix	GS14	GS3	GS16	GS5
99996	MLG169	Modern	Admix	Admix	Admix	Admix	GS14	Admix	Admix	GS5
99994	MLG216	Modern	GS8	GS11	GS2	GS6	GS4	GS11	GS17	GS10
99991	MLG44	Modern	GS12	GS10	GS10	GS10	GS3	GS9	GS11	GS19
16095	MLG271	Richi	Admix	Admix	Admix	Admix	Admix	Admix	Admix	Admix
16087	MLG288	Richi	GS5	GS7	GS9	GS15	GS5	GS2	GS3	GS18
16092	MLG289	Richi	GS5	GS7	GS9	GS15	GS5	GS2	GS3	GS18
16088	MLG290	Richi	GS5	GS7	GS9	GS15	GS5	GS2	GS3	GS18
16091	MLG291	Richi	GS5	GS7	GS9	GS15	GS5	GS2	GS3	GS18
16096	MLG292	Richi	GS5	GS7	GS9	GS15	GS5	GS2	GS3	GS18
16100	MLG293	Richi	GS5	GS7	GS9	GS15	GS5	GS2	GS3	GS18
16104	MLG294	Richi	GS5	GS7	GS9	GS15	GS5	GS2	GS3	GS18
16103	MLG295	Richi	GS5	GS7	GS9	GS15	GS5	GS2	GS3	GS18
15915	MLG56	Richi	Admix	Admix	Admix	Admix	Admix	Admix	Admix	GS7
15973	MLG94	Richi	Admix	Admix	Admix	Admix	Admix	Admix	Admix	GS7
29745	MLG158	Roussia (975)	Admix	Admix	Admix	Admix	GS14	Admix	Admix	GS5
29207	MLG166	Roussia (975)	Admix	Admix	Admix	Admix	GS14	Admix	Admix	GS5
15729	MLG166	Roussia (975)	Admix	Admix	Admix	Admix	GS14	Admix	Admix	GS5
15733	MLG166	Roussia (975)	Admix	Admix	Admix	Admix	GS14	Admix	Admix	GS5
15734	MLG166	Roussia (975)	Admix	Admix	Admix	Admix	GS14	Admix	Admix	GS5
29251	MLG217	Roussia (975)	GS8	GS11	GS2	GS6	GS4	GS11	GS17	GS10
28651	MLG218	Roussia (975)	GS8	GS11	GS2	GS6	GS4	GS11	GS17	GS10
28590	MLG219	Roussia (975)	GS8	GS11	GS2	GS6	GS4	GS11	GS17	GS10
29442	MLG220	Roussia (975)	GS8	GS11	GS2	GS6	GS4	GS11	GS17	GS10
49661	MLG296	Roussia (975)	Admix	Admix	Admix	Admix	Admix	Admix	Admix	Admix
16179	MLG215	Sbei Glabre Ac1	Admix	Admix	Admix	Admix	Admix	Admix	Admix	Admix
29588	MLG73	Sbei Glabre Ac1	GS2	GS12	GS8	GS13	GS10	GS16	GS9	GS16
49624	MLG74	Sbei Glabre Ac1	GS2	GS12	GS8	GS13	GS10	GS16	GS9	GS16
49653	MLG74	Sbei Glabre Ac1	GS2	GS12	GS8	GS13	GS10	GS16	GS9	GS16
49654	MLG74	Sbei Glabre Ac1	GS2	GS12	GS8	GS13	GS10	GS16	GS9	GS16
29714	MLG74	Sbei Glabre Ac1	GS2	GS12	GS8	GS13	GS10	GS16	GS9	GS16
49630	MLG75	Sbei Glabre Ac1	GS2	GS12	GS8	GS13	GS10	GS16	GS9	GS16
49675	MLG76	Sbei Glabre Ac1	GS2	GS12	GS8	GS13	GS10	GS16	GS9	GS16
49633	MLG77	Sbei Glabre Ac1	GS2	GS12	GS8	GS13	GS10	GS16	GS9	GS16
29702	MLG78	Sbei Glabre Ac1	GS2	GS12	GS8	GS13	GS10	GS16	GS9	GS16
49681	MLG79	Sbei Glabre Ac1	GS2	GS12	GS8	GS13	GS10	GS16	GS9	GS16
49668	MLG80	Sbei Glabre Ac1	GS2	GS12	GS8	GS13	GS10	GS16	GS9	GS16
29700	MLG81	Sbei Glabre Ac1	GS2	GS12	GS8	GS13	GS10	GS16	GS9	GS16
29599	MLG82	Sbei Glabre Ac1	GS2	GS12	GS8	GS13	GS10	GS16	GS9	GS16
49641	MLG83	Sbei Glabre Ac1	GS2	GS12	GS8	GS13	GS10	GS16	GS9	GS16
29591	MLG84	Sbei Glabre Ac1	GS2	GS12	GS8	GS13	GS10	GS16	GS9	GS16
29589	MLG85	Sbei Glabre Ac1	GS2	GS12	GS8	GS13	GS10	GS16	GS9	GS16
49617	MLG86	Sbei Glabre Ac1	GS2	GS12	GS8	GS13	GS10	GS16	GS9	GS16
29590	MLG91	Sbei Glabre Ac1	Admix	Admix	Admix	Admix	Admix	Admix	Admix	Admix
16210	MLG163	Souri	Admix	Admix	Admix	Admix	GS14	GS3	GS16	GS5
28708	MLG164	Souri	Admix	Admix	Admix	Admix	GS14	GS3	GS16	GS5
15732	MLG167	Souri	Admix	Admix	Admix	Admix	GS14	Admix	Admix	GS5
15730	MLG168	Souri	Admix	Admix	Admix	Admix	GS14	Admix	Admix	GS5
29386	MLG170	Souri	Admix	Admix	GS15	GS5	Admix	GS4	GS14	Admix
29400	MLG171	Souri	GS8	GS11	GS15	GS5	GS11	GS4	GS14	GS2
29396	MLG172	Souri	GS8	GS11	GS15	GS5	GS11	GS4	GS14	GS2
29370	MLG173	Souri	GS8	GS11	GS15	GS5	GS11	GS4	GS14	GS2
29379	MLG174	Souri	GS8	GS11	GS15	GS5	GS11	GS4	GS14	GS2
16081	MLG204	Taganrog (120)	Admix	GS2	GS14	GS3	GS9	GS10	GS4	GS15
16084	MLG205	Taganrog (120)	Admix	Admix	Admix	Admix	Admix	Admix	Admix	Admix
15169	MLG207	Taganrog (120)	Admix	Admix	Admix	Admix	Admix	Admix	Admix	Admix
49687	MLG208	Taganrog (120)	Admix	Admix	Admix	Admix	Admix	Admix	Admix	Admix
16073	MLG209	Taganrog (120)	Admix	GS2	GS14	GS3	GS9	GS10	GS4	GS15
16074	MLG210	Taganrog (120)	Admix	GS2	GS14	GS3	GS9	GS10	GS4	GS15
16078	MLG211	Taganrog (120)	Admix	GS2	GS14	GS3	GS9	GS10	GS4	GS15
16085	MLG212	Taganrog (120)	Admix	GS2	GS14	GS3	GS9	GS10	GS4	GS15
15954	MLG213	Taganrog (120)	Admix	Admix	Admix	Admix	Admix	Admix	Admix	Admix
49625	MLG92	Taganrog (120)	Admix	Admix	Admix	Admix	Admix	Admix	Admix	Admix
49629	MLG93	Taganrog (120)	Admix	Admix	Admix	Admix	Admix	Admix	Admix	Admix

## Sheet: Table S4
Table S4. Origin, year of introduction and selection of Tunisian durum wheat landraces [14, 17, 33].
Landrace-population	Origin and selection
Azizi	Local landrace cultivated mainly in the Center of Tunisia (Msaken) and has various introductions. Though, the origin and history of Azizi landrace remain unclear. Pure line selection started in 1908 by the Botanical Service of Tunis.
Jneh Khotifa	Local landrace from the North of Tunisia (Ain Ghlel and Bouselem regions), also known as Jneh Zarzoura and/or Kahla. Pure line selection started in1908.
Biada	Old local landrace with unknown origin/introduction.
Bidi	This landrace was introduced from Morrocco. According to Bœuf (1926), some lines of Bidi were derived from Huguenot wheat (from Australia). Selection started since 1908 and the commercial spred started in 1913-1914.
Badri	Derived from a cross between Zenati Bouteille and Mahmoudi, made in Tunisia (INRAT) in 1956 and registered in the official Tunisian catalogue of varieties in 1956.
Beskri	Local landrace originatec from Biskra, Algeria. Pure line selection started in 1908. Bœuf has identified 9 botanical varieties of Biskri cultivated in mixture derived from Huguenot wheat or were introduced from Morrocco in 1913. Lines selection started in 1908 and spread commerciallyn in 1915.
Mahmoudi	Mahmoudi is a local old landrace, registered in the official Tunisian catalogue of varieties in 1953. Selection started in 1908. The origin and history of Mahmoudi landrace remain unclear as it has several reported origins/introduction ; from Tunisia, Algeria, Libya (North Africa), Italy and Palestine. Mahmoudi is the most cultivated landrace by farmers in Tunisia. Ben Krima et al (2019) suggeste…
Mekki	Local landrace, cultivated in the North/North-West. It was reported from Morrocco or from Huguenot wheat (from Australia). The Botanical Service of Tunis selected many lines/types of Mekki from 1908 to 1922.
Richi	Very old landrace, discovered in 1908-1909, related to the species Triticum polonicum and was cultivated in the North and the Center of Tunisia. The origin and history of Richi landrace is unclear.
Roussia	Roussia 875 is a local landrace from the north of Tunisia (Bizerte region) that was identified in 1927. Three lineages of Roussia 875 were selected by the Botanical Service of Tunis and then the landrace-population was registered in the official Tunisian catalogue of varieties in 1953.
Souri	Local landrace cultivated mainly in the North of Tunisia (Mateur, Bou Salem, Medjez ElBab). According to the Botanical Service of Tunis, the denomination of the landrace Souri was extended, from 1915, to Sarebouza wheat received from Armenia. Selection started in 1908.
Taganrog	Taganrog, probably originated from the Port of Taganrog in Southern Russia on the shores of the Black Sea
Sbei Glabre	Local landrace with unknown origin/introduction. Selection started in 1908.

## Sheet: Table S3
Table S3. Global Positioning System coordinates, ID of the Tunisian durum wheat accessions and the regions of the different collecting sites provided by The National Gene Bank (BNG).
Accession INAT ID	Localisation/région	Gouvernorat	Longitude	Latitude
14748	Sbikha, Sisseb	Kairouan	10° 21′ 69.4″ E	35° 97′ 19.4″ N
14749	Sbikha, Sisseb	Kairouan	10° 21′ 69.4″ E	35° 97′ 19.4″ N
14753	Sbikha, Sisseb	Kairouan	10° 21′ 69.4″ E	35° 97′ 19.4″ N
14759	Sbikha, Sisseb	Kairouan	10° 21′ 69.4″ E	35° 97′ 19.4″ N
14764	Sbikha, Sisseb	Kairouan	10° 21′ 69.4″ E	35° 97′ 19.4″ N
14767	Sbikha, Sisseb	Kairouan	10° 21′ 69.4″ E	35° 97′ 19.4″ N
14769	Sbikha, Sisseb	Kairouan	10° 21′ 69.4″ E	35° 97′ 19.4″ N
14770	Sbikha, Sisseb	Kairouan	10° 21′ 69.4″ E	35° 97′ 19.4″ N
14771	Sbikha, Sisseb	Kairouan	10° 21′ 69.4″ E	35° 97′ 19.4″ N
14772	Sbikha, Sisseb	Kairouan	10° 21′ 69.4″ E	35° 97′ 19.4″ N
14773	Sbikha, Kondar	Kairouan	10° 18′ 0.4″ E	35° 55′ 57.62″ N
14780	Sbikha, Kondar	Kairouan	10° 18′ 0.4″ E	35° 55′ 57.62″ N
14783	Sbikha, Kondar	Kairouan	10° 18′ 0.4″ E	35° 55′ 57.62″ N
14792	Sbikha, Kondar	Kairouan	10° 18′ 0.4″ E	35° 55′ 57.62″ N
14794	Sbikha, Kondar	Kairouan	10° 18′ 0.4″ E	35° 55′ 57.62″ N
14797	Sbikha, Kondar	Kairouan	10° 18′ 0.4″ E	35° 55′ 57.62″ N
14839	Sbikha, Kondar	Kairouan	10° 18′ 0.4″ E	35° 55′ 57.62″ N
14841	Sbikha, Kondar	Kairouan	10° 18′ 0.4″ E	35° 55′ 57.62″ N
14842	Sbikha, Nadhour	Kairouan	10° 5′ 33.57″ E	36° 7′ 18.58″ N
14843	Sbikha, Nadhour	Kairouan	10° 5′ 33.57″ E	36° 7′ 18.58″ N
14844	Sbikha, Nadhour	Kairouan	10° 5′ 33.57″ E	36° 7′ 18.58″ N
14845	Sbikha, Nadhour	Kairouan	10° 5′ 33.57″ E	36° 7′ 18.58″ N
14846	Menzel Hbib	Gabes	9°36'22.3"E	34°13'34.2"N
14849	Menzel Hbib	Gabes	9°36'22.3"E	34°13'34.2"N
14853	Menzel Hbib	Gabes	9°36'22.3"E	34°13'34.2"N
14857	Menzel Hbib	Gabes	9°36'22.3"E	34°13'34.2"N
14860	Menzel Hbib	Gabes	9°36'22.3"E	34°13'34.2"N
14861	Menzel Hbib	Gabes	9°36'22.3"E	34°13'34.2"N
14864	Menzel Hbib	Gabes	9°36'22.3"E	34°13'34.2"N
14868	Menzel Hbib	Gabes	9°36'22.3"E	34°13'34.2"N
14871	Menzel Hbib	Gabes	9°36'22.3"E	34°13'34.2"N
14873	Menzel Hbib	Gabes	9°36'22.3"E	34°13'34.2"N
14956	Menzel Hbib	Gabes	9°36'22.3"E	34°13'34.2"N
14957	Menzel Hbib	Gabes	9°36'22.3"E	34°13'34.2"N
14964	Menzel Hbib	Gabes	9°36'22.3"E	34°13'34.2"N
15087	Menzel Hbib	Gabes	9°36'22.3"E	34°13'34.2"N
15088	Menzel Hbib	Gabes	9°36'22.3"E	34°13'34.2"N
15102	Menzel Hbib	Gabes	9°36'22.3"E	34°13'34.2"N
15107	Menzel Hbib	Gabes	9°36'22.3"E	34°13'34.2"N
15125	Menzel Hbib	Gabes	9°36'22.3"E	34°13'34.2"N
15129	Menzel Hbib	Gabes	9°36'22.3"E	34°13'34.2"N
15130	Menzel Hbib	Gabes	9°36'22.3"E	34°13'34.2"N
15131	Menzel Hbib	Gabes	9°36'22.3"E	34°13'34.2"N
15132	Menzel Hbib	Gabes	9°36'22.3"E	34°13'34.2"N
15133	Menzel Hbib	Gabes	9°36'22.3"E	34°13'34.2"N
15134	Menzel Hbib	Gabes	9°36'22.3"E	34°13'34.2"N
15135	Menzel Hbib	Gabes	9°36'22.3"E	34°13'34.2"N
15136	Menzel Hbib	Gabes	9°36'22.3"E	34°13'34.2"N
15138	Menzel Hbib	Gabes	9°36'22.3"E	34°13'34.2"N
15139	Menzel Hbib	Gabes	9°36'22.3"E	34°13'34.2"N
15141	Menzel Hbib	Gabes	9°36'22.3"E	34°13'34.2"N
15142	Menzel Hbib	Gabes	9°36'22.3"E	34°13'34.2"N
15168	Elmzaraa, El Hamma	Gabes	9°47'50.3"E	33°53'13.7"N
15169	Elmzaraa, El Hamma	Gabes	9°47'50.3"E	33°53'13.7"N
15171	Elmzaraa, El Hamma	Gabes	9°47'50.3"E	33°53'13.7"N
15441	Ejjoref, Djerba	Mednine	10°43'56.3"E	33°41'38.8"N
15524	Elhnichrate, Zarzis	Mednine	11°04'14.0"E	33°30'19.7"N
15525	Elhnichrate, Zarzis	Mednine	11°04'14.0"E	33°30'19.7"N
15529	Elhnichrate, Zarzis	Mednine	11°04'14.0"E	33°30'19.7"N
15533	Elhnichrate, Zarzis	Mednine	11°04'14.0"E	33°30'19.7"N
15534	Elhnichrate, Zarzis	Mednine	11°04'14.0"E	33°30'19.7"N
15537	Elhnichrate, Zarzis	Mednine	11°04'14.0"E	33°30'19.7"N
15546	Elhnichrate, Zarzis	Mednine	11°04'14.0"E	33°30'19.7"N
15555	Elhnichrate, Zarzis	Mednine	11°04'14.0"E	33°30'19.7"N
15564	Elhnichrate, Zarzis	Mednine	11°04'14.0"E	33°30'19.7"N
15576	Elhnichrate, Zarzis	Mednine	11°04'14.0"E	33°30'19.7"N
15584	Elhnichrate, Zarzis	Mednine	11°04'14.0"E	33°30'19.7"N
15587	Elhnichrate, Zarzis	Mednine	11°04'14.0"E	33°30'19.7"N
15588	Elhnichrate, Zarzis	Mednine	11°04'14.0"E	33°30'19.7"N
15590	Elhnichrate, Zarzis	Mednine	11°04'14.0"E	33°30'19.7"N
15591	Elhnichrate, Zarzis	Mednine	11°04'14.0"E	33°30'19.7"N
15643	Elhnichrate, Zarzis	Mednine	11°04'14.0"E	33°30'19.7"N
15729	Salb, à 10km de Zarzis	Mednine	11°01'03.7"E	33°27'36.7"N
15730	Salb, à 10km de Zarzis	Mednine	11°01'03.7"E	33°27'36.7"N
15732	Salb, à 10km de Zarzis	Mednine	11°01'03.7"E	33°27'36.7"N
15733	Salb, à 10km de Zarzis	Mednine	11°01'03.7"E	33°27'36.7"N
15734	Salb, à 10km de Zarzis	Mednine	11°01'03.7"E	33°27'36.7"N
15902	Route Bou Merdès	Mahdia	10° 43′ 48″ E	35° 27′ 0″ N
15915	Route Bou Merdès	Mahdia	10° 43′ 48″ E	35° 27′ 0″ N
15928	Route Bou Merdès	Mahdia	10° 43′ 48″ E	35° 27′ 0″ N
15929	Route Bou Merdès	Mahdia	10° 43′ 48″ E	35° 27′ 0″ N
15942	Route Bou Merdès	Mahdia	10° 43′ 48″ E	35° 27′ 0″ N
15953	Route Bou Merdès	Mahdia	10° 43′ 48″ E	35° 27′ 0″ N
15954	Route Bou Merdès	Mahdia	10° 43′ 48″ E	35° 27′ 0″ N
15965	Route Bou Merdès	Mahdia	10° 43′ 48″ E	35° 27′ 0″ N
15966	Route Bou Merdès	Mahdia	10° 43′ 48″ E	35° 27′ 0″ N
15971	Route Bou Merdès	Mahdia	10° 43′ 48″ E	35° 27′ 0″ N
15972	Route Bou Merdès	Mahdia	10° 43′ 48″ E	35° 27′ 0″ N
15973	Route Bou Merdès	Mahdia	10° 43′ 48″ E	35° 27′ 0″ N
15974	Route Bou Merdès	Mahdia	10° 43′ 48″ E	35° 27′ 0″ N
16023	Lahkayma (Ouled Dhaouadi)	Mahdia	10°45'39.1"E	35°32'32.6"N
16024	Lahkayma (Ouled Dhaouadi)	Mahdia	10°45'39.1"E	35°32'32.6"N
16057	Elmharza (Ouled el Haj Ennaas)	Mahdia	10° 18′ 57.88″ E	35° 29′ 28.75″ N
16058	Elmharza (Ouled el Haj Ennaas)	Mahdia	10° 18′ 57.88″ E	35° 29′ 28.75″ N
16065	Elmharza (Ouled el Haj Ennaas)	Mahdia	10° 18′ 57.88″ E	35° 29′ 28.75″ N
16066	Elmharza (Ouled el Haj Ennaas)	Mahdia	10° 18′ 57.88″ E	35° 29′ 28.75″ N
16073	Elmharza (Ouled el Haj Ennaas)	Mahdia	10° 18′ 57.88″ E	35° 29′ 28.75″ N
16074	Elmharza (Ouled el Haj Ennaas)	Mahdia	10° 18′ 57.88″ E	35° 29′ 28.75″ N
16078	Elmharza (Ouled el Haj Ennaas)	Mahdia	10° 18′ 57.88″ E	35° 29′ 28.75″ N
16081	Elmharza (Ouled el Haj Ennaas)	Mahdia	10° 18′ 57.88″ E	35° 29′ 28.75″ N
16084	Elmharza (Ouled el Haj Ennaas)	Mahdia	10° 18′ 57.88″ E	35° 29′ 28.75″ N
16085	Elmharza (Ouled el Haj Ennaas)	Mahdia	10° 18′ 57.88″ E	35° 29′ 28.75″ N
16086	Elmharza (Ouled Mansour)	Mahdia	10° 18′ 97.78″ E	35° 49′ 65.75″ N
16087	Henchet el Magroun, Msaken	Sousse	10° 34′ 42.15″ E	35° 43′ 49.76″ N
16088	Henchet el Magroun, Msaken	Sousse	10° 34′ 42.15″ E	35° 43′ 49.76″ N
16091	Henchet el Magroun, Msaken	Sousse	10° 34′ 42.15″ E	35° 43′ 49.76″ N
16092	Henchet el Magroun, Msaken	Sousse	10° 34′ 42.15″ E	35° 43′ 49.76″ N
16095	Henchet el Magroun, Msaken	Sousse	10° 34′ 42.15″ E	35° 43′ 49.76″ N
16096	Henchet el Magroun, Msaken	Sousse	10° 34′ 42.15″ E	35° 43′ 49.76″ N
16100	Henchet el Magroun, Msaken	Sousse	10° 34′ 42.15″ E	35° 43′ 49.76″ N
16103	Henchet el Magroun, Msaken	Sousse	10° 34′ 42.15″ E	35° 43′ 49.76″ N
16104	Henchet el Magroun, Msaken	Sousse	10° 34′ 42.15″ E	35° 43′ 49.76″ N
16105	Sidi El Heni, direction Kairouan	Kairouan	10° 18′ 34.93″ E	35° 40′ 54.56″ N
16106	Sidi El Heni, direction Kairouan	Kairouan	10° 18′ 34.93″ E	35° 40′ 54.56″ N
16113	Sidi El Heni, direction Kairouan	Kairouan	10° 18′ 34.93″ E	35° 40′ 54.56″ N
16114	Sidi El Heni, direction Kairouan	Kairouan	10° 18′ 34.93″ E	35° 40′ 54.56″ N
16145	Sidi El Heni, direction Kairouan	Kairouan	10° 18′ 34.93″ E	35° 40′ 54.56″ N
16146	Sidi El Heni, direction Kairouan	Kairouan	10° 18′ 34.93″ E	35° 40′ 54.56″ N
16154	Sbikha, Sisseb	Kairouan	10° 21′ 69.4″ E	35° 97′ 19.4″ N
16155	Sbikha, Sisseb	Kairouan	10° 21′ 69.4″ E	35° 97′ 19.4″ N
16160	Sbikha, Sisseb	Kairouan	10° 21′ 69.4″ E	35° 97′ 19.4″ N
16161	Sbikha, Sisseb	Kairouan	10° 21′ 69.4″ E	35° 97′ 19.4″ N
16168	Sbikha, Sisseb	Kairouan	10° 21′ 69.4″ E	35° 97′ 19.4″ N
16176	Sbikha, Sisseb	Kairouan	10° 21′ 69.4″ E	35° 97′ 19.4″ N
16178	Sbikha, Sisseb	Kairouan	10° 21′ 69.4″ E	35° 97′ 19.4″ N
16179	Sbikha, Sisseb	Kairouan	10° 21′ 69.4″ E	35° 97′ 19.4″ N
16180	Sbikha, Sisseb	Kairouan	10° 21′ 69.4″ E	35° 97′ 19.4″ N
16181	Sbikha, Sisseb	Kairouan	10° 21′ 69.4″ E	35° 97′ 19.4″ N
16182	Sbikha, Sisseb	Kairouan	10° 21′ 69.4″ E	35° 97′ 19.4″ N
16183	Sbikha, Sisseb	Kairouan	10° 21′ 69.4″ E	35° 97′ 19.4″ N
16184	Sbikha, Sisseb	Kairouan	10° 21′ 69.4″ E	35° 97′ 19.4″ N
16185	El Guefaî, Sbikha	Kairouan	9° 93′ 62.7″ E	35° 97′ 23.8″ N
16186	El Guefaî, Sbikha	Kairouan	9° 93′ 62.7″ E	35° 97′ 23.8″ N
16193	El Guefaî, Sbikha	Kairouan	9° 93′ 62.7″ E	35° 97′ 23.8″ N
16194	El Guefaî, Sbikha	Kairouan	9° 93′ 62.7″ E	35° 97′ 23.8″ N
16206	El Guefaî, Sbikha	Kairouan	9° 93′ 62.7″ E	35° 97′ 23.8″ N
16207	El Guefaî, Sbikha	Kairouan	9° 93′ 62.7″ E	35° 97′ 23.8″ N
16210	El Guefaî, Sbikha	Kairouan	9° 93′ 62.7″ E	35° 97′ 23.8″ N
16211	El Guefaî, Sbikha	Kairouan	9° 93′ 62.7″ E	35° 97′ 23.8″ N
16214	El Guefaî, Sbikha	Kairouan	9° 93′ 62.7″ E	35° 97′ 23.8″ N
16215	El Guefaî, Sbikha	Kairouan	9° 93′ 62.7″ E	35° 97′ 23.8″ N
16216	El Guefaî, Sbikha	Kairouan	9° 93′ 62.7″ E	35° 97′ 23.8″ N
16217	El Guefaî, Sbikha	Kairouan	9° 93′ 62.7″ E	35° 97′ 23.8″ N
16218	El Guefaî, Sbikha	Kairouan	9° 93′ 62.7″ E	35° 97′ 23.8″ N
16220	Sbikha	Kairouan	10° 1′ 12″ E	35° 55′ 48″ N
16231	Sbikha	Kairouan	10° 1′ 12″ E	35° 55′ 48″ N
16244	Sbikha	Kairouan	10° 1′ 12″ E	35° 55′ 48″ N
16245	Sbikha	Kairouan	10° 1′ 12″ E	35° 55′ 48″ N
16255	Sbikha	Kairouan	10° 1′ 12″ E	35° 55′ 48″ N
16256	Sbikha	Kairouan	10° 1′ 12″ E	35° 55′ 48″ N
16267	Sbikha	Kairouan	10° 1′ 12″ E	35° 55′ 48″ N
16268	Sbikha	Kairouan	10° 1′ 12″ E	35° 55′ 48″ N
16278	Sbikha	Kairouan	10° 1′ 12″ E	35° 55′ 48″ N
16288	Sbikha	Kairouan	10° 1′ 12″ E	35° 55′ 48″ N
16297	Sbikha	Kairouan	10° 1′ 12″ E	35° 55′ 48″ N
16369	Aouledkhout, Ara ouali	Gabes	9° 91′ 30″ E	33° 96′ 44″ N
28566	Aouledkhout, Ara ouali	Gabes	9° 91′ 30″ E	33° 96′ 44″ N
28583	-	-	-	-
28590	-	-	-	-
28591	-	-	-	-
28595	-	-	-	-
28596	-	-	-	-
28599	-	-	-	-
28600	-	-	-	-
28601	-	-	-	-
28607	-	-	-	-
28614	-	-	-	-
28615	-	-	-	-
28623	-	-	-	-
28624	-	-	-	-
28635	-	-	-	-
28636	-	-	-	-
28650	-	-	-	-
28651	-	-	-	-
28652	-	-	-	-
28653	-	-	-	-
28656	-	-	-	-
28657	-	-	-	-
28660	-	-	-	-
28661	-	-	-	-
28664	-	-	-	-
28665	-	-	-	-
28668	-	-	-	-
28669	-	-	-	-
28670	-	-	-	-
28671	-	-	-	-
28672	-	-	-	-
28681	-	-	-	-
28682	-	-	-	-
28694	-	-	-	-
28695	-	-	-	-
28708	-	-	-	-
28709	-	-	-	-
28720	-	-	-	-
28721	-	-	-	-
28732	-	-	-	-
28733	-	-	-	-
28746	-	-	-	-
28747	-	-	-	-
28751	-	-	-	-
28752	-	-	-	-
28759	-	-	-	-
28760	-	-	-	-
28769	-	-	-	-
28772	-	-	-	-
28776	-	-	-	-
28777	-	-	-	-
28778	-	-	-	-
28791	-	-	-	-
28973	-	-	-	-
28988	-	-	-	-
28989	-	-	-	-
28995	-	-	-	-
29005	-	-	-	-
29016	-	-	-	-
29017	-	-	-	-
29025	-	-	-	-
29036	-	-	-	-
29037	-	-	-	-
29040	-	-	-	-
29041	-	-	-	-
29042	-	-	-	-
29043	-	-	-	-
29049	-	-	-	-
29057	-	-	-	-
29065	-	-	-	-
29072	-	-	-	-
29073	-	-	-	-
29081	-	-	-	-
29082	-	-	-	-
29091	-	-	-	-
29103	-	-	-	-
29107	-	-	-	-
29108	-	-	-	-
29109	-	-	-	-
29114	-	-	-	-
29115	-	-	-	-
29122	-	-	-	-
29123	-	-	-	-
29130	-	-	-	-
29131	-	-	-	-
29139	-	-	-	-
29140	-	-	-	-
29147	-	-	-	-
29148	-	-	-	-
29152	-	-	-	-
29153	-	-	-	-
29155	-	-	-	-
29164	-	-	-	-
29165	-	-	-	-
29173	-	-	-	-
29182	-	-	-	-
29183	-	-	-	-
29191	-	-	-	-
29199	-	-	-	-
29200	-	-	-	-
29207	-	-	-	-
29208	-	-	-	-
29213	-	-	-	-
29214	-	-	-	-
29215	-	-	-	-
29221	-	-	-	-
29222	-	-	-	-
29230	-	-	-	-
29231	-	-	-	-
29239	-	-	-	-
29240	-	-	-	-
29250	-	-	-	-
29251	-	-	-	-
29260	-	-	-	-
29261	-	-	-	-
29268	-	-	-	-
29269	-	-	-	-
29270	-	-	-	-
29271	-	-	-	-
29287	-	-	-	-
29298	-	-	-	-
29338	-	-	-	-
29339	-	-	-	-
29354	-	-	-	-
29356	-	-	-	-
29370	-	-	-	-
29379	-	-	-	-
29386	-	-	-	-
29396	-	-	-	-
29400	-	-	-	-
29403	-	-	-	-
29404	-	-	-	-
29442	-	-	-	-
29443	-	-	-	-
29449	-	-	-	-
29450	-	-	-	-
29457	-	-	-	-
29458	-	-	-	-
29466	-	-	-	-
29474	-	-	-	-
29476	-	-	-	-
29477	-	-	-	-
29478	-	-	-	-
29479	-	-	-	-
29494	-	-	-	-
29502	-	-	-	-
29512	-	-	-	-
29522	-	-	-	-
29531	-	-	-	-
29542	-	-	-	-
29554	-	-	-	-
29561	-	-	-	-
29562	-	-	-	-
29565	-	-	-	-
29566	-	-	-	-
29567	-	-	-	-
29568	-	-	-	-
29571	-	-	-	-
29572	-	-	-	-
29574	-	-	-	-
29575	-	-	-	-
29576	-	-	-	-
29578	-	-	-	-
29580	-	-	-	-
29581	-	-	-	-
29582	-	-	-	-
29584	-	-	-	-
29585	-	-	-	-
29586	-	-	-	-
29587	-	-	-	-
29588	-	-	-	-
29589	-	-	-	-
29590	-	-	-	-
29591	-	-	-	-
29599	-	-	-	-
29700	-	-	-	-
29702	-	-	-	-
29703	-	-	-	-
29706	-	-	-	-
29714	-	-	-	-
29715	-	-	-	-
29726	-	-	-	-
29727	-	-	-	-
29735	-	-	-	-
29736	-	-	-	-
29745	-	-	-	-
29756	-	-	-	-
49609	-	-	-	-
49617	-	-	-	-
49624	-	-	-	-
49625	-	-	-	-
49629	-	-	-	-
49630	-	-	-	-
49633	-	-	-	-
49641	-	-	-	-
49649	-	-	-	-
49652	-	-	-	-
49653	-	-	-	-
49654	-	-	-	-
49661	-	-	-	-
49668	-	-	-	-
49675	-	-	-	-
49681	-	-	-	-
49687	-	-	-	-
99991	-	-	-	-
99992	-	-	-	-
99993	-	-	-	-
99994	-	-	-	-
99995	-	-	-	-
99996	-	-	-	-

## Sheet: Table S5
Table S5. Genotyping data set of 366 accessions with 286 SNPs, used in this study, derived from 90K wheat SNP array [67],
		Accession INAT ID
SNP code	Chromosome	14748	14749	14753	14759	14764	14767	14769	14770	14771	14772	16185	16186	16193	16194	16206	16216	16218	16220	16231	16244	16255	16256	16267	16268	16278	16288	16297	16369	28566	28669	28583	28590	28591	28595	28599	28614	28624	28635	28636	28650	28651	28652	28653	28656	28657	28660	28661	28664
71565	1A	CC	CC	CC	CC	CC	CC	CC	CC	CC	CC	CC	CC	CC	CC	CC	CC	CC	CC	CC	CC	CC	CC	CC	CC	CC	CC	CC	CC	CC	CC	CC	TT	CC	CC	CC	CC	CC	CC	CC	CC	TT	CC	CC	CC	CC	CC	CC	CC
71425	1A	CC	CC	CC	CC	CC	CC	CC	CC	CC	CC	TT	TT	TT	TT	TT	TT	CC	CC	TT	CC	CC	CC	CC	CC	CC	CC	CC	TT	TT	TT	TT	TT	TT	TT	TT	TT	TT	TT	TT	CC	TT	TT	TT	TT	TT	TT	TT	TT
61318	1A	AA	AA	AA	AA	AA	AA	AA	AA	AA	AA	AA	AA	AA	AA	AA	AA	AA	AA	AA	AA	AA	AA	AA	AA	AA	AA	AA	AA	AA	AA	AA	AA	AA	AA	AA	AA	AA	AA	AA	AA	AA	AA	AA	AA	AA	AA	AA	AA
78760	1A	TT	TT	TT	TT	TT	TT	TT	TT	TT	TT	TT	TT	TT	TT	TT	TT	TT	TT	CC	TT	TT	TT	TT	TT	TT	TT	TT	CC	CC	CC	CC	CC	CC	CC	CC	CC	CC	TT	CC	CC	CC	TT	TT	TT	TT	CC	TT	TT
1868	1A	GG	GG	GG	GG	GG	GG	GG	GG	GG	GG	GG	GG	GG	GG	GG	GG	GG	GG	GG	GG	GG	GG	GG	GG	GG	GG	GG	GG	GG	GG	GG	GG	GG	GG	GG	GG	GG	GG	GG	GG	GG	GG	GG	GG	GG	GG	GG	GG
75620	1A	AA	AA	AA	AA	AA	AA	AA	AA	AA	AA	AA	AA	AA	AA	AA	AA	AA	AA	AA	AA	AA	AA	AA	AA	AA	AA	AA	AA	AA	AA	AA	AA	AA	AA	AA	CC	AA	AA	AA	AA	AA	AA	AA	AA	AA	AA	AA	AA
3682	1A	AA	AA	AA	AA	AA	AA	AA	AA	AA	AA	AA	AA	AA	AA	AA	AA	AA	AA	GG	AA	AA	AA	AA	AA	AA	AA	AA	GG	GG	GG	GG	GG	GG	GG	GG	AA	GG	GG	GG	GG	GG	GG	GG	GG	GG	GG	GG	GG
31276	1A	TT	TT	TT	TT	TT	TT	TT	TT	TT	TT	TT	TT	TT	TT	TT	TT	TT	TT	TT	TT	TT	TT	TT	TT	TT	TT	TT	TT	TT	TT	TT	TT	TT	TT	TT	TT	TT	TT	TT	TT	TT	TT	TT	TT	TT	TT	TT	TT
34631	1A	GG	GG	GG	GG	GG	GG	GG	GG	GG	GG	GG	GG	GG	GG	GG	GG	GG	GG	GG	GG	GG	GG	GG	GG	GG	GG	GG	GG	GG	GG	GG	GG	GG	GG	GG	GG	GG	GG	GG	GG	GG	GG	GG	GG	GG	GG	GG	GG
34823	1A	GG	GG	GG	GG	GG	GG	GG	GG	GG	GG	GG	GG	GG	GG	GG	GG	GG	GG	GG	GG	GG	GG	GG	GG	GG	GG	GG	GG	GG	GG	GG	AA	GG	GG	GG	GG	GG	GG	GG	GG	AA	GG	GG	GG	GG	GG	GG	GG
72551	1A	CC	CC	CC	CC	CC	CC	CC	CC	CC	CC	TT	TT	TT	TT	TT	TT	CC	CC	CC	CC	CC	CC	CC	CC	CC	CC	CC	CC	CC	CC	CC	CC	CC	CC	CC	CC	CC	TT	CC	CC	CC	TT	TT	TT	TT	CC	TT	TT
11547	1A	TT	TT	TT	TT	TT	TT	TT	TT	TT	TT	TT	TT	TT	TT	TT	TT	TT	TT	TT	TT	TT	TT	TT	TT	TT	TT	TT	TT	TT	TT	TT	TT	TT	TT	TT	TT	TT	TT	TT	TT	TT	TT	TT	TT	TT	TT	TT	TT
63334	1A	GG	GG	GG	GG	GG	GG	GG	GG	GG	GG	GG	GG	GG	GG	GG	GG	GG	GG	GG	GG	GG	GG	GG	GG	GG	GG	GG	GG	GG	GG	GG	TT	GG	GG	GG	GG	GG	GG	GG	GG	TT	GG	GG	GG	GG	GG	GG	GG
20654	1A	CC	CC	CC	CC	CC	CC	CC	CC	CC	CC	CC	CC	TT	TT	TT	CC	CC	CC	CC	CC	CC	CC	CC	CC	CC	CC	CC	CC	CC	CC	CC	TT	CC	CC	CC	TT	CC	CC	CC	CC	TT	CC	CC	CC	CC	CC	CC	CC
28224	1A	CC	CC	CC	CC	CC	CC	CC	CC	CC	CC	CC	CC	TT	TT	TT	CC	CC	CC	CC	CC	CC	CC	CC	CC	CC	CC	CC	CC	CC	CC	CC	CC	CC	CC	CC	CC	CC	CC	CC	CC	CC	CC	CC	CC	CC	CC	CC	CC
77670	1A	CC	CC	CC	CC	CC	CC	CC	CC	CC	CC	CC	CC	CC	CC	CC	CC	CC	CC	TT	CC	CC	CC	CC	CC	CC	CC	CC	TT	TT	TT	TT	CC	TT	TT	TT	TT	TT	TT	TT	TT	CC	TT	TT	TT	TT	TT	TT	TT
77297	1A	GG	GG	GG	GG	GG	GG	GG	GG	GG	GG	GG	GG	GG	GG	GG	GG	GG	GG	AA	GG	GG	GG	GG	GG	GG	GG	GG	AA	GG	GG	GG	GG	GG	AA	AA	GG	AA	GG	AA	AA	GG	GG	GG	GG	GG	GG	GG	GG
64453	1A	GG	GG	GG	GG	GG	GG	GG	GG	GG	GG	GG	GG	GG	GG	GG	GG	GG	GG	GG	GG	GG	GG	GG	GG	GG	GG	GG	GG	GG	GG	GG	GG	GG	GG	GG	TT	GG	GG	GG	GG	GG	GG	GG	GG	GG	GG	GG	GG
21667	1A	GG	GG	GG	GG	GG	GG	GG	GG	GG	GG	GG	GG	GG	GG	GG	GG	GG	GG	GG	GG	GG	GG	GG	GG	GG	GG	GG	GG	GG	GG	GG	GG	GG	GG	GG	GG	GG	GG	GG	GG	GG	GG	GG	GG	GG	GG	GG	GG
34513	1A	TT	TT	TT	TT	TT	TT	TT	TT	TT	TT	TT	TT	TT	TT	TT	TT	TT	TT	TT	TT	TT	TT	TT	TT	TT	TT	TT	TT	TT	TT	TT	TT	TT	TT	TT	TT	TT	TT	TT	TT	TT	TT	TT	TT	TT	TT	TT	TT
75215	1A	CC	CC	CC	CC	CC	CC	CC	CC	CC	CC	CC	CC	CC	TT	TT	CC	CC	CC	TT	CC	CC	CC	CC	CC	CC	CC	CC	TT	TT	TT	TT	TT	TT	TT	TT	TT	TT	TT	TT	TT	TT	TT	TT	TT	TT	TT	TT	TT
77613	1A	AA	AA	AA	AA	AA	AA	AA	AA	AA	AA	AA	AA	GG	GG	GG	AA	AA	AA	GG	AA	AA	AA	AA	AA	AA	AA	AA	GG	GG	GG	GG	GG	GG	GG	GG	GG	GG	GG	GG	GG	GG	GG	GG	GG	GG	GG	GG	GG
9878	2A	CC	CC	CC	CC	CC	CC	CC	CC	CC	CC	CC	CC	CC	CC	CC	CC	CC	CC	TT	CC	CC	CC	CC	CC	CC	CC	CC	TT	TT	TT	TT	CC	TT	TT	TT	TT	TT	TT	TT	TT	CC	TT	TT	TT	TT	TT	TT	TT
43851	2A	GG	GG	GG	GG	GG	GG	GG	GG	GG	GG	GG	GG	GG	GG	GG	GG	GG	GG	GG	GG	GG	GG	GG	GG	GG	GG	GG	GG	GG	GG	GG	GG	GG	GG	GG	GG	GG	AA	GG	GG	GG	AA	AA	AA	AA	GG	AA	AA
14640	2A	GG	GG	GG	GG	GG	GG	GG	GG	GG	GG	GG	GG	GG	GG	GG	GG	GG	GG	GG	GG	GG	GG	GG	GG	GG	GG	GG	GG	GG	GG	GG	AA	GG	GG	GG	AA	GG	GG	GG	GG	AA	GG	GG	GG	GG	GG	GG	GG
55435	2A	AA	AA	AA	AA	AA	AA	AA	AA	AA	AA	AA	AA	AA	AA	AA	AA	AA	AA	AA	AA	AA	AA	AA	AA	AA	AA	AA	AA	AA	AA	AA	GG	AA	AA	AA	AA	AA	AA	AA	AA	GG	AA	AA	AA	AA	AA	AA	AA
56365	2A	GG	GG	GG	GG	GG	GG	GG	GG	GG	GG	GG	GG	GG	GG	GG	GG	GG	GG	GG	GG	GG	GG	GG	GG	GG	GG	GG	GG	GG	GG	GG	GG	GG	GG	GG	GG	GG	GG	GG	GG	GG	GG	GG	GG	GG	GG	GG	GG
65490	2A	AA	AA	AA	AA	AA	AA	AA	AA	AA	AA	GG	GG	GG	GG	GG	GG	AA	AA	AA	AA	AA	AA	AA	AA	AA	AA	AA	AA	AA	AA	AA	GG	AA	AA	AA	GG	AA	AA	AA	AA	GG	AA	AA	AA	AA	AA	AA	AA
1365	2A	AA	AA	AA	AA	AA	AA	AA	AA	AA	AA	AA	AA	AA	AA	AA	AA	AA	AA	AA	AA	AA	AA	AA	NC	AA	AA	AA	AA	AA	AA	AA	GG	AA	AA	AA	AA	AA	AA	AA	GG	GG	AA	AA	AA	AA	AA	AA	AA
7518	2A	GG	GG	GG	GG	GG	GG	GG	GG	GG	GG	GG	GG	GG	GG	GG	GG	GG	GG	GG	GG	GG	GG	GG	GG	GG	GG	GG	GG	GG	GG	GG	GG	GG	GG	GG	GG	GG	AA	GG	GG	GG	GG	AA	AA	AA	GG	AA	AA
48259	2A	CC	CC	CC	CC	CC	CC	CC	CC	CC	CC	TT	TT	TT	TT	TT	TT	CC	CC	TT	CC	CC	CC	CC	CC	CC	CC	CC	TT	TT	TT	TT	TT	TT	TT	TT	TT	TT	TT	TT	TT	TT	TT	TT	TT	TT	TT	TT	TT
41735	2A	AA	AA	AA	AA	AA	AA	AA	AA	AA	AA	AA	AA	AA	AA	AA	AA	AA	AA	GG	AA	AA	AA	AA	NC	AA	AA	AA	GG	GG	GG	GG	AA	GG	GG	GG	GG	GG	GG	GG	GG	AA	GG	GG	GG	GG	GG	GG	GG
72462	2A	TT	TT	TT	TT	TT	TT	TT	TT	TT	TT	TT	TT	TT	TT	TT	TT	TT	TT	CC	TT	TT	TT	TT	NC	TT	TT	TT	CC	CC	CC	CC	TT	CC	CC	CC	CC	CC	CC	CC	CC	TT	CC	CC	CC	CC	CC	CC	CC
23837	2A	TT	TT	TT	TT	TT	TT	TT	TT	TT	TT	GG	GG	GG	GG	GG	GG	TT	TT	GG	TT	TT	TT	TT	TT	TT	TT	TT	GG	GG	GG	GG	GG	GG	GG	GG	GG	GG	GG	GG	GG	GG	GG	GG	GG	GG	GG	GG	GG
71778	2A	CC	CC	CC	CC	CC	CC	CC	CC	CC	CC	TT	TT	CC	CC	CC	TT	CC	CC	TT	CC	CC	CC	CC	CC	CC	CC	CC	TT	TT	TT	TT	TT	TT	TT	TT	TT	TT	TT	TT	TT	TT	TT	TT	TT	TT	TT	TT	TT
35417	2A	GG	GG	GG	GG	GG	GG	GG	GG	GG	GG	AA	AA	GG	GG	GG	AA	GG	GG	AA	GG	GG	GG	GG	GG	GG	GG	GG	AA	AA	AA	AA	AA	AA	AA	AA	AA	AA	AA	AA	AA	AA	AA	AA	AA	AA	AA	AA	AA
45747	2A	AA	AA	AA	AA	AA	AA	AA	AA	AA	AA	AA	AA	AA	AA	AA	AA	AA	AA	GG	AA	AA	AA	AA	AA	AA	AA	AA	GG	AA	AA	AA	GG	GG	GG	GG	GG	GG	GG	GG	GG	GG	GG	GG	GG	GG	AA	GG	GG
39857	2A	AA	AA	AA	AA	AA	AA	AA	AA	AA	AA	GG	GG	GG	GG	GG	GG	AA	AA	GG	AA	AA	AA	AA	AA	AA	AA	AA	GG	GG	GG	GG	GG	GG	GG	GG	GG	GG	GG	GG	GG	GG	GG	GG	GG	GG	GG	GG	GG
13862	2A	AA	AA	AA	AA	AA	AA	AA	AA	AA	AA	AA	AA	AA	AA	AA	AA	AA	AA	AA	AA	AA	AA	AA	AA	AA	AA	AA	AA	AA	AA	AA	AA	AA	AA	AA	AA	AA	AA	AA	AA	AA	AA	AA	AA	AA	AA	AA	AA
76993	2A	AA	AA	AA	AA	AA	AA	AA	AA	AA	AA	AA	AA	AA	GG	GG	AA	AA	AA	GG	AA	AA	AA	AA	AA	AA	AA	AA	GG	GG	GG	GG	GG	GG	GG	GG	GG	GG	GG	GG	GG	GG	GG	GG	GG	GG	GG	GG	GG
26001	2A	GG	GG	GG	GG	GG	GG	GG	GG	GG	GG	GG	GG	GG	AA	AA	GG	GG	GG	GG	GG	GG	GG	GG	GG	GG	GG	GG	GG	GG	GG	GG	GG	GG	GG	GG	AA	GG	GG	GG	GG	GG	GG	GG	GG	GG	GG	GG	GG
60198	2A	TT	TT	TT	TT	TT	TT	TT	TT	TT	TT	TT	TT	TT	TT	TT	TT	TT	TT	CC	TT	TT	TT	TT	TT	TT	TT	TT	CC	CC	CC	CC	TT	CC	CC	CC	TT	CC	CC	CC	CC	TT	CC	CC	CC	CC	CC	CC	CC
39807	2A	CC	CC	CC	CC	CC	CC	CC	CC	CC	CC	TT	TT	TT	CC	CC	TT	CC	CC	CC	CC	CC	CC	CC	CC	CC	CC	CC	CC	CC	CC	CC	CC	CC	CC	CC	TT	CC	CC	CC	CC	CC	CC	CC	CC	CC	CC	CC	CC
70340	2A	AA	AA	AA	AA	AA	AA	AA	AA	AA	AA	AA	AA	AA	AA	AA	AA	AA	AA	GG	AA	AA	AA	AA	AA	AA	AA	AA	GG	GG	GG	GG	GG	GG	GG	GG	AA	GG	GG	GG	GG	GG	GG	GG	GG	GG	GG	GG	GG
11	3A	GG	GG	GG	GG	GG	GG	GG	GG	GG	GG	GG	GG	GG	GG	GG	GG	GG	GG	GG	GG	GG	GG	GG	GG	GG	GG	GG	GG	GG	GG	GG	GG	GG	GG	GG	GG	GG	GG	GG	GG	GG	GG	GG	GG	GG	GG	GG	GG
73205	3A	CC	CC	CC	CC	CC	CC	CC	CC	CC	CC	CC	CC	CC	CC	CC	CC	CC	CC	TT	CC	CC	CC	CC	CC	CC	CC	CC	TT	TT	TT	TT	CC	TT	TT	TT	TT	TT	CC	TT	CC	CC	CC	CC	CC	CC	TT	CC	CC
73364	3A	AA	AA	AA	AA	AA	AA	AA	AA	AA	AA	CC	CC	CC	CC	CC	CC	AA	AA	CC	AA	AA	AA	AA	AA	AA	AA	AA	CC	CC	CC	CC	CC	CC	CC	CC	CC	CC	CC	CC	AA	CC	CC	CC	CC	CC	CC	CC	CC
53846	3A	AA	AA	AA	AA	AA	AA	AA	AA	AA	AA	AA	AA	AA	AA	AA	AA	AA	AA	AA	AA	AA	AA	AA	AA	AA	AA	AA	AA	AA	AA	AA	AA	AA	AA	AA	AA	AA	GG	AA	AA	AA	GG	GG	GG	GG	AA	GG	GG
40736	3A	GG	GG	GG	GG	GG	GG	GG	GG	GG	GG	AA	GG	GG	AA	AA	AA	GG	GG	GG	GG	GG	GG	GG	GG	GG	GG	GG	GG	GG	GG	GG	GG	GG	GG	GG	GG	GG	AA	GG	GG	GG	AA	AA	AA	AA	GG	AA	AA
24443	3A	GG	GG	GG	GG	GG	GG	GG	GG	GG	GG	GG	GG	AA	AA	AA	GG	GG	GG	GG	GG	GG	GG	GG	GG	GG	GG	GG	GG	GG	GG	GG	GG	GG	GG	GG	GG	GG	GG	GG	GG	GG	GG	GG	GG	GG	GG	GG	GG
39724	3A	TT	TT	TT	TT	TT	TT	TT	TT	TT	TT	GG	GG	TT	TT	TT	GG	TT	TT	TT	TT	TT	TT	TT	TT	TT	TT	TT	TT	TT	TT	TT	TT	TT	TT	TT	TT	TT	TT	TT	TT	TT	TT	TT	TT	TT	TT	TT	TT
8288	3A	TT	TT	TT	TT	TT	TT	TT	TT	TT	TT	TT	TT	TT	TT	TT	TT	TT	TT	TT	TT	TT	TT	TT	TT	TT	TT	TT	TT	TT	TT	TT	TT	TT	TT	TT	TT	TT	TT	TT	TT	TT	TT	TT	TT	TT	TT	TT	TT
58163	3A	CC	CC	CC	CC	CC	CC	CC	CC	CC	CC	TT	TT	TT	CC	CC	TT	CC	CC	CC	CC	CC	CC	CC	CC	CC	CC	CC	CC	CC	CC	CC	TT	CC	CC	CC	CC	CC	CC	CC	CC	TT	CC	CC	CC	CC	CC	CC	CC
55044	3A	GG	GG	GG	GG	GG	GG	GG	GG	GG	GG	TT	TT	TT	TT	TT	TT	GG	GG	TT	GG	GG	GG	GG	GG	GG	GG	GG	TT	TT	TT	TT	TT	TT	TT	TT	TT	TT	TT	TT	TT	TT	TT	TT	TT	TT	TT	TT	TT
67819	3A	GG	GG	GG	GG	GG	GG	GG	GG	GG	GG	GG	GG	GG	GG	GG	GG	GG	GG	TT	GG	GG	GG	GG	GG	GG	GG	GG	TT	TT	TT	TT	TT	TT	TT	TT	TT	TT	GG	TT	TT	TT	TT	GG	GG	GG	TT	GG	GG
69167	3A	GG	GG	GG	GG	GG	GG	GG	GG	GG	GG	TT	TT	TT	TT	TT	TT	GG	GG	GG	GG	GG	GG	GG	GG	GG	GG	GG	GG	GG	GG	GG	GG	GG	GG	GG	GG	GG	TT	GG	GG	GG	GG	TT	TT	TT	GG	TT	TT
61002	4A	CC	CC	CC	CC	CC	CC	CC	CC	CC	CC	CC	CC	CC	CC	CC	CC	CC	CC	CC	CC	CC	CC	CC	CC	CC	CC	CC	CC	CC	CC	CC	CC	CC	CC	CC	CC	CC	CC	CC	CC	CC	CC	CC	CC	CC	CC	CC	CC
34577	4A	GG	GG	GG	GG	GG	GG	GG	GG	GG	GG	GG	GG	GG	GG	GG	GG	GG	GG	GG	GG	GG	GG	GG	GG	GG	GG	GG	GG	GG	GG	GG	GG	GG	GG	GG	GG	GG	GG	GG	GG	GG	GG	GG	GG	GG	GG	GG	GG
21392	4A	AA	AA	AA	AA	AA	AA	AA	AA	AA	AA	AA	AA	AA	AA	AA	AA	AA	AA	AA	AA	AA	AA	AA	AA	AA	AA	AA	AA	AA	AA	AA	AA	AA	AA	AA	AA	AA	GG	AA	AA	AA	GG	GG	GG	GG	AA	GG	GG
6756	4A	AA	AA	AA	AA	AA	AA	AA	AA	AA	AA	CC	CC	AA	AA	AA	CC	AA	AA	CC	AA	AA	AA	AA	AA	AA	AA	AA	CC	CC	CC	CC	CC	CC	CC	CC	CC	CC	CC	CC	AA	CC	CC	CC	CC	CC	CC	CC	CC
74482	4A	CC	CC	CC	CC	CC	CC	CC	CC	CC	CC	CC	CC	CC	CC	CC	CC	CC	CC	TT	CC	CC	CC	CC	CC	CC	CC	CC	TT	TT	TT	TT	TT	CC	TT	TT	TT	TT	TT	TT	TT	TT	TT	TT	TT	TT	TT	TT	TT
57690	4A	CC	CC	CC	CC	CC	CC	CC	CC	CC	CC	CC	CC	CC	CC	CC	CC	CC	CC	CC	CC	CC	CC	CC	CC	CC	CC	CC	CC	CC	CC	CC	CC	CC	CC	CC	CC	CC	CC	CC	CC	CC	CC	CC	CC	CC	CC	CC	CC
32858	4A	GG	GG	GG	GG	GG	GG	GG	GG	GG	GG	GG	GG	GG	GG	GG	GG	GG	GG	GG	GG	GG	GG	GG	GG	GG	GG	GG	GG	GG	GG	GG	GG	GG	GG	GG	GG	GG	GG	GG	GG	GG	GG	GG	GG	GG	GG	GG	GG
46911	4A	TT	TT	TT	TT	TT	TT	TT	TT	TT	TT	TT	CC	CC	TT	TT	TT	TT	TT	CC	TT	TT	TT	TT	TT	TT	TT	TT	CC	CC	CC	CC	CC	TT	CC	CC	CC	CC	CC	CC	CC	CC	CC	CC	CC	CC	CC	CC	CC
47072	4A	CC	CC	CC	CC	CC	CC	CC	CC	CC	CC	CC	CC	TT	TT	TT	CC	CC	CC	CC	CC	CC	CC	CC	CC	CC	CC	CC	CC	CC	CC	CC	CC	CC	CC	CC	CC	CC	CC	CC	CC	CC	CC	CC	CC	CC	CC	CC	CC
27645	4A	AA	AA	AA	AA	AA	AA	AA	AA	AA	AA	AA	AA	CC	CC	CC	AA	AA	AA	AA	AA	AA	AA	AA	AA	AA	AA	AA	AA	AA	AA	AA	AA	AA	AA	AA	AA	AA	AA	AA	AA	AA	AA	AA	AA	AA	AA	AA	AA
88	4A	AA	AA	AA	AA	AA	AA	AA	AA	AA	AA	AA	AA	AA	AA	AA	AA	AA	AA	AA	AA	AA	AA	AA	AA	AA	AA	AA	AA	AA	AA	AA	AA	AA	AA	AA	AA	AA	AA	AA	AA	AA	AA	AA	AA	AA	AA	AA	AA
31882	4A	CC	CC	CC	CC	CC	CC	CC	CC	CC	CC	CC	CC	CC	CC	CC	CC	CC	CC	CC	CC	CC	CC	CC	CC	CC	CC	CC	CC	CC	CC	CC	CC	CC	CC	CC	CC	CC	CC	CC	CC	CC	CC	CC	CC	CC	CC	CC	CC
64766	4A	GG	GG	GG	GG	GG	GG	GG	GG	GG	GG	GG	AA	AA	GG	GG	GG	GG	GG	GG	GG	GG	GG	GG	GG	GG	GG	GG	GG	GG	GG	GG	GG	GG	GG	GG	GG	GG	AA	GG	GG	GG	AA	AA	AA	AA	GG	AA	AA
47812	4A	GG	GG	GG	GG	GG	GG	GG	GG	GG	GG	GG	GG	GG	GG	GG	GG	GG	GG	GG	GG	GG	GG	GG	GG	GG	GG	GG	GG	AA	AA	AA	GG	AA	GG	GG	GG	GG	GG	GG	GG	GG	AA	GG	GG	GG	AA	GG	GG
34028	4A	TT	TT	TT	TT	TT	TT	TT	TT	TT	TT	CC	CC	CC	CC	CC	CC	TT	TT	TT	TT	TT	TT	TT	TT	TT	TT	TT	TT	TT	TT	TT	TT	TT	TT	TT	TT	TT	TT	TT	TT	TT	TT	TT	TT	TT	TT	TT	TT
14910	4A	AA	AA	AA	AA	AA	AA	AA	AA	AA	AA	CC	CC	CC	CC	CC	CC	AA	AA	AA	AA	AA	AA	AA	AA	AA	AA	AA	AA	AA	AA	AA	AA	AA	AA	AA	AA	CC	AA	AA	AA	AA	AA	AA	AA	AA	AA	AA	AA
25415	4A	GG	GG	GG	GG	GG	GG	GG	GG	GG	GG	GG	GG	TT	TT	TT	GG	GG	GG	TT	GG	GG	GG	GG	GG	GG	GG	GG	TT	TT	TT	TT	TT	TT	TT	TT	TT	TT	TT	TT	TT	TT	TT	TT	TT	TT	TT	TT	TT
77532	4A	GG	GG	GG	GG	GG	GG	GG	GG	GG	GG	GG	GG	GG	GG	GG	GG	GG	GG	GG	GG	GG	GG	GG	GG	GG	GG	GG	GG	GG	GG	GG	GG	GG	GG	GG	GG	GG	GG	GG	GG	GG	GG	GG	GG	GG	GG	GG	GG
7448	4A	TT	TT	TT	TT	TT	TT	TT	TT	TT	TT	CC	CC	CC	CC	CC	CC	TT	TT	TT	TT	TT	TT	TT	TT	TT	TT	TT	TT	TT	TT	TT	TT	TT	TT	TT	TT	TT	TT	TT	TT	TT	TT	TT	TT	TT	TT	TT	TT
291	5A	CC	CC	CC	CC	CC	CC	CC	CC	CC	CC	TT	TT	TT	TT	TT	TT	CC	CC	CC	CC	CC	CC	CC	CC	CC	CC	CC	CC	CC	CC	CC	CC	CC	CC	CC	TT	CC	CC	CC	CC	CC	CC	CC	CC	CC	CC	CC	CC
78576	5A	GG	GG	GG	GG	GG	GG	GG	GG	GG	GG	AA	AA	AA	AA	AA	AA	GG	GG	GG	GG	GG	GG	GG	GG	GG	GG	GG	GG	GG	GG	GG	GG	GG	GG	GG	AA	GG	GG	GG	GG	GG	GG	GG	GG	GG	GG	GG	GG
63883	5A	TT	TT	TT	TT	TT	TT	TT	TT	TT	TT	CC	CC	TT	TT	TT	CC	TT	TT	TT	TT	TT	TT	TT	TT	TT	TT	TT	TT	TT	TT	TT	TT	NC	TT	TT	CC	TT	CC	TT	TT	TT	TT	CC	CC	CC	TT	CC	CC
66053	5A	CC	CC	CC	CC	CC	CC	CC	CC	CC	CC	CC	CC	CC	CC	CC	CC	CC	CC	CC	CC	CC	CC	CC	CC	CC	CC	CC	CC	CC	CC	CC	CC	CC	CC	CC	CC	CC	CC	CC	CC	CC	CC	CC	CC	CC	CC	CC	CC
35357	5A	GG	GG	GG	GG	GG	GG	GG	GG	GG	GG	GG	GG	GG	GG	GG	GG	GG	GG	GG	GG	GG	GG	GG	GG	GG	GG	GG	GG	GG	GG	GG	GG	GG	GG	GG	GG	GG	GG	GG	GG	GG	GG	GG	GG	GG	GG	GG	GG
6775	5A	GG	GG	GG	GG	GG	GG	GG	GG	GG	GG	GG	GG	GG	GG	GG	GG	GG	GG	GG	GG	GG	GG	GG	GG	GG	GG	GG	GG	GG	GG	GG	GG	GG	GG	GG	GG	GG	GG	GG	GG	GG	GG	GG	GG	GG	GG	GG	GG
74436	5A	TT	TT	TT	TT	TT	TT	TT	TT	TT	TT	TT	TT	CC	CC	CC	TT	TT	TT	CC	TT	TT	TT	TT	TT	TT	TT	TT	CC	CC	CC	CC	CC	CC	CC	CC	CC	CC	TT	CC	CC	CC	TT	TT	TT	TT	CC	TT	TT
75927	5A	TT	TT	TT	TT	TT	TT	TT	TT	TT	TT	TT	TT	TT	TT	TT	TT	TT	TT	CC	TT	TT	TT	TT	TT	TT	TT	TT	CC	CC	CC	CC	TT	CC	CC	CC	CC	CC	CC	CC	CC	TT	CC	CC	CC	CC	CC	CC	CC
71451	5A	CC	CC	CC	CC	CC	CC	CC	CC	CC	CC	CC	CC	CC	CC	CC	CC	CC	CC	TT	CC	CC	CC	CC	CC	CC	CC	CC	TT	TT	TT	TT	CC	TT	TT	TT	TT	TT	TT	TT	TT	CC	TT	TT	TT	TT	TT	TT	TT
78094	5A	TT	TT	TT	TT	TT	TT	TT	TT	TT	TT	CC	CC	CC	TT	TT	CC	TT	TT	TT	TT	TT	TT	TT	TT	TT	TT	TT	TT	TT	TT	TT	TT	TT	TT	TT	TT	TT	TT	TT	TT	TT	TT	TT	TT	TT	TT	TT	TT
29381	5A	GG	GG	GG	GG	GG	GG	GG	GG	GG	GG	GG	GG	GG	GG	GG	GG	GG	GG	GG	GG	GG	GG	GG	GG	GG	GG	GG	GG	GG	GG	GG	GG	AA	GG	GG	GG	GG	GG	GG	GG	GG	GG	GG	GG	GG	GG	GG	GG
55492	5A	CC	CC	CC	CC	CC	CC	CC	CC	CC	CC	CC	CC	CC	CC	CC	CC	CC	CC	TT	CC	CC	CC	CC	CC	CC	CC	CC	TT	CC	CC	CC	CC	TT	TT	TT	TT	TT	CC	TT	TT	CC	CC	CC	CC	CC	CC	CC	CC
20688	5A	AA	AA	AA	AA	AA	AA	AA	AA	AA	AA	GG	AA	AA	GG	GG	GG	AA	AA	GG	AA	AA	AA	AA	AA	AA	AA	AA	GG	GG	GG	GG	AA	GG	GG	GG	GG	GG	GG	GG	GG	AA	GG	GG	GG	GG	GG	GG	GG
27060	5A	GG	GG	GG	GG	GG	GG	GG	GG	GG	GG	GG	GG	GG	GG	GG	GG	GG	GG	AA	GG	GG	GG	GG	GG	GG	GG	GG	AA	AA	AA	AA	GG	AA	AA	AA	AA	AA	AA	AA	AA	GG	AA	AA	AA	AA	AA	AA	AA
9520	5A	GG	GG	GG	GG	GG	GG	GG	GG	GG	GG	GG	GG	GG	GG	GG	GG	GG	GG	GG	GG	GG	GG	GG	GG	GG	GG	GG	GG	GG	GG	GG	GG	GG	GG	GG	GG	GG	GG	GG	GG	GG	GG	GG	GG	GG	GG	GG	GG
76804	5A	TT	TT	TT	TT	TT	TT	TT	TT	TT	TT	TT	TT	TT	TT	TT	TT	TT	TT	CC	TT	TT	TT	TT	TT	TT	TT	TT	CC	CC	CC	CC	CC	CC	CC	CC	TT	CC	CC	CC	CC	CC	CC	CC	CC	CC	CC	CC	CC
990	5A	AA	AA	AA	AA	AA	AA	AA	AA	AA	AA	GG	GG	GG	GG	GG	GG	AA	AA	GG	AA	AA	AA	AA	AA	AA	AA	AA	GG	GG	GG	GG	GG	GG	GG	GG	GG	GG	GG	GG	GG	GG	GG	GG	GG	GG	GG	GG	GG
7014	5A	TT	TT	TT	TT	TT	TT	TT	TT	TT	TT	TT	TT	TT	TT	TT	TT	TT	TT	TT	TT	TT	TT	TT	TT	TT	TT	TT	TT	TT	TT	TT	TT	TT	TT	TT	TT	TT	TT	TT	TT	TT	TT	TT	TT	TT	TT	TT	TT
79015	5A	AA	AA	AA	AA	AA	AA	AA	AA	AA	AA	AA	AA	AA	AA	AA	AA	AA	AA	AA	AA	AA	AA	AA	AA	AA	AA	AA	AA	AA	AA	AA	CC	AA	AA	AA	AA	AA	AA	AA	AA	CC	AA	AA	AA	AA	AA	AA	AA
9620	5A	CC	CC	CC	CC	CC	CC	CC	CC	CC	CC	CC	CC	CC	CC	CC	CC	CC	CC	CC	CC	CC	CC	CC	CC	CC	CC	CC	CC	CC	CC	CC	CC	CC	CC	CC	CC	CC	CC	CC	CC	CC	CC	CC	CC	CC	CC	CC	CC
3590	5A	AA	AA	AA	AA	AA	AA	AA	AA	AA	AA	AA	AA	AA	AA	AA	AA	AA	AA	GG	AA	AA	AA	AA	AA	AA	AA	AA	GG	GG	GG	GG	AA	GG	GG	GG	GG	GG	AA	GG	GG	AA	GG	AA	AA	AA	GG	AA	AA
11328	5A	GG	GG	GG	GG	GG	GG	GG	GG	GG	GG	GG	GG	GG	GG	GG	GG	GG	GG	AA	GG	GG	GG	GG	GG	GG	GG	GG	AA	AA	AA	AA	GG	AA	AA	AA	GG	AA	GG	AA	GG	GG	AA	GG	GG	GG	AA	GG	GG
5850	6A	CC	CC	CC	CC	CC	CC	CC	CC	CC	CC	TT	TT	TT	TT	TT	TT	CC	CC	CC	CC	CC	CC	CC	CC	CC	CC	CC	CC	CC	CC	CC	CC	CC	CC	CC	CC	CC	CC	CC	CC	CC	CC	CC	CC	CC	CC	CC	CC
10558	6A	TT	TT	TT	TT	TT	TT	TT	TT	TT	TT	TT	TT	TT	TT	TT	TT	TT	TT	TT	TT	TT	TT	TT	TT	TT	TT	TT	TT	TT	TT	TT	TT	TT	TT	TT	TT	TT	CC	TT	TT	TT	CC	CC	CC	CC	TT	CC	CC
11315	6A	GG	GG	GG	GG	GG	GG	GG	GG	GG	GG	GG	GG	GG	TT	TT	GG	GG	GG	TT	GG	GG	GG	GG	GG	GG	GG	GG	TT	TT	TT	TT	GG	GG	TT	TT	TT	TT	TT	TT	GG	GG	TT	TT	TT	TT	TT	TT	TT
11976	6A	GG	GG	GG	GG	GG	GG	GG	GG	GG	GG	GG	GG	GG	GG	GG	GG	GG	GG	AA	GG	GG	GG	GG	GG	GG	GG	GG	AA	AA	AA	AA	GG	GG	AA	AA	AA	AA	AA	AA	GG	GG	AA	AA	AA	AA	AA	AA	AA
79417	6A	CC	CC	CC	CC	CC	CC	CC	CC	CC	CC	CC	CC	CC	NC	CC	CC	CC	CC	TT	CC	CC	CC	CC	CC	CC	CC	CC	TT	TT	TT	TT	CC	CC	TT	TT	NC	TT	CC	TT	CC	CC	CC	CC	CC	CC	TT	CC	CC
69307	6A	GG	GG	GG	GG	GG	GG	GG	GG	GG	GG	GG	GG	GG	GG	GG	GG	GG	GG	GG	GG	GG	GG	GG	GG	GG	GG	GG	GG	GG	GG	GG	GG	NC	GG	GG	GG	GG	GG	GG	GG	GG	GG	GG	GG	GG	GG	GG	GG
1211	6A	GG	GG	GG	GG	GG	GG	GG	GG	GG	GG	GG	GG	AA	GG	GG	GG	GG	GG	AA	GG	GG	GG	GG	GG	GG	GG	GG	AA	AA	AA	AA	AA	AA	AA	AA	AA	AA	GG	AA	AA	AA	GG	GG	GG	GG	AA	GG	GG
12439	6A	CC	CC	CC	CC	CC	CC	CC	CC	CC	CC	CC	CC	CC	CC	CC	CC	CC	CC	CC	CC	CC	CC	CC	CC	CC	CC	CC	CC	CC	CC	CC	CC	CC	CC	CC	CC	CC	CC	CC	CC	CC	CC	CC	CC	CC	CC	CC	CC
72111	6A	CC	CC	CC	CC	CC	CC	CC	CC	CC	CC	CC	CC	CC	CC	CC	CC	CC	CC	CC	CC	CC	CC	CC	CC	CC	CC	CC	CC	TT	TT	TT	TT	CC	CC	CC	CC	CC	CC	CC	CC	TT	CC	CC	CC	CC	TT	CC	CC
1120	6A	GG	GG	GG	GG	GG	GG	GG	GG	GG	GG	GG	GG	GG	GG	GG	GG	GG	GG	GG	GG	GG	GG	GG	GG	GG	GG	GG	GG	GG	GG	GG	GG	GG	GG	GG	GG	GG	GG	GG	GG	GG	GG	GG	GG	GG	GG	GG	GG
8442	6A	AA	AA	AA	AA	AA	AA	AA	AA	AA	AA	AA	AA	AA	AA	AA	AA	AA	AA	AA	AA	AA	AA	AA	AA	AA	AA	AA	AA	AA	AA	AA	AA	AA	AA	AA	AA	AA	AA	AA	AA	AA	AA	AA	AA	AA	AA	AA	AA
4536	6A	GG	GG	GG	GG	GG	GG	GG	GG	GG	GG	GG	GG	AA	AA	AA	GG	GG	GG	AA	GG	GG	GG	GG	GG	GG	GG	GG	AA	AA	AA	AA	AA	AA	AA	AA	AA	AA	AA	AA	AA	AA	AA	AA	AA	AA	AA	AA	AA
6691	6A	TT	TT	TT	TT	TT	TT	TT	TT	TT	TT	TT	TT	TT	TT	TT	TT	TT	TT	TT	TT	TT	TT	TT	TT	TT	TT	TT	TT	TT	TT	TT	TT	TT	TT	TT	TT	TT	TT	TT	TT	TT	TT	TT	TT	TT	TT	TT	TT
10928	6A	GG	GG	GG	GG	GG	GG	GG	GG	GG	GG	GG	GG	AA	AA	AA	GG	GG	GG	GG	GG	GG	GG	GG	GG	GG	GG	GG	GG	GG	GG	GG	GG	GG	GG	GG	GG	GG	GG	GG	GG	GG	GG	GG	GG	GG	GG	GG	GG
69933	6A	GG	GG	GG	GG	GG	GG	GG	GG	GG	GG	GG	GG	AA	AA	AA	GG	GG	GG	GG	GG	GG	GG	GG	GG	GG	GG	GG	GG	GG	GG	GG	GG	GG	GG	GG	GG	GG	GG	GG	GG	GG	GG	GG	GG	GG	GG	GG	GG
8760	6A	GG	GG	GG	GG	GG	GG	GG	GG	GG	GG	GG	GG	GG	GG	GG	GG	GG	GG	GG	GG	GG	GG	GG	GG	GG	GG	GG	GG	GG	GG	GG	GG	GG	GG	GG	GG	GG	GG	GG	GG	GG	GG	GG	GG	GG	GG	GG	GG
54807	6A	GG	GG	GG	GG	GG	GG	GG	GG	GG	GG	GG	GG	GG	AA	AA	GG	GG	GG	AA	GG	GG	GG	GG	GG	GG	GG	GG	AA	AA	AA	AA	AA	AA	AA	AA	AA	AA	AA	AA	AA	AA	AA	AA	AA	AA	AA	AA	AA
7704	6A	CC	CC	CC	CC	CC	CC	CC	CC	CC	CC	CC	CC	CC	CC	CC	CC	CC	CC	AA	CC	CC	CC	CC	CC	CC	CC	CC	AA	AA	AA	AA	CC	CC	AA	AA	AA	AA	AA	AA	AA	CC	AA	AA	AA	AA	AA	AA	AA
6437	6A	GG	GG	GG	GG	GG	GG	GG	GG	GG	GG	GG	GG	GG	AA	AA	GG	GG	GG	GG	GG	GG	GG	GG	GG	GG	GG	GG	GG	GG	GG	GG	GG	GG	GG	GG	GG	GG	GG	GG	GG	GG	GG	GG	GG	GG	GG	GG	GG
16727	6A	GG	GG	GG	GG	GG	GG	GG	GG	GG	GG	GG	GG	GG	AA	AA	GG	GG	GG	GG	GG	GG	GG	GG	GG	GG	GG	GG	GG	GG	GG	GG	GG	GG	GG	GG	GG	GG	GG	GG	GG	GG	GG	GG	GG	GG	GG	GG	GG
15708	6A	GG	GG	GG	GG	GG	GG	GG	GG	GG	GG	GG	GG	GG	GG	GG	GG	GG	GG	GG	GG	GG	GG	GG	GG	GG	GG	GG	GG	GG	GG	GG	AA	GG	GG	GG	GG	GG	GG	GG	GG	AA	GG	GG	GG	GG	GG	GG	GG
54536	7A	GG	GG	GG	GG	GG	GG	GG	GG	GG	GG	GG	GG	GG	GG	GG	GG	GG	GG	GG	GG	GG	GG	GG	GG	GG	GG	GG	GG	GG	GG	GG	GG	GG	GG	GG	GG	GG	GG	GG	GG	GG	GG	GG	GG	GG	GG	GG	GG
59298	7A	TT	TT	TT	TT	TT	TT	TT	TT	TT	TT	TT	TT	TT	TT	TT	TT	TT	TT	TT	TT	TT	TT	TT	TT	TT	TT	TT	TT	CC	CC	CC	TT	CC	TT	TT	TT	TT	TT	TT	TT	TT	TT	TT	TT	TT	CC	TT	TT
42012	7A	TT	TT	TT	TT	TT	TT	TT	TT	TT	TT	GG	GG	GG	GG	GG	GG	TT	TT	TT	TT	TT	TT	TT	TT	TT	TT	TT	TT	TT	TT	TT	GG	TT	TT	TT	TT	TT	GG	TT	TT	GG	TT	GG	GG	GG	TT	GG	GG
1110	7A	GG	GG	GG	GG	GG	GG	GG	GG	GG	GG	GG	GG	GG	GG	GG	GG	GG	GG	GG	GG	GG	GG	GG	GG	GG	GG	GG	GG	GG	GG	GG	GG	GG	GG	GG	GG	GG	GG	GG	GG	GG	GG	GG	GG	GG	GG	GG	GG
4364	7A	GG	GG	GG	GG	GG	GG	GG	GG	GG	GG	GG	GG	GG	AA	AA	GG	GG	GG	AA	GG	GG	GG	GG	GG	GG	GG	GG	AA	GG	GG	GG	GG	AA	AA	AA	AA	AA	AA	AA	AA	GG	GG	AA	AA	AA	GG	AA	AA
36813	7A	CC	CC	CC	CC	CC	CC	CC	CC	CC	CC	TT	TT	TT	TT	TT	TT	CC	CC	CC	CC	CC	CC	CC	CC	CC	CC	CC	CC	CC	CC	CC	CC	CC	CC	CC	CC	CC	CC	CC	CC	CC	CC	CC	CC	CC	CC	CC	CC
75917	7A	TT	TT	TT	TT	TT	TT	TT	TT	TT	TT	CC	CC	CC	CC	CC	CC	TT	TT	CC	TT	TT	TT	TT	TT	TT	TT	TT	CC	CC	CC	CC	CC	CC	CC	CC	CC	CC	CC	CC	CC	CC	CC	CC	CC	CC	CC	CC	CC
9043	7A	TT	TT	TT	TT	TT	TT	TT	TT	TT	TT	CC	CC	CC	CC	CC	CC	TT	TT	TT	TT	TT	TT	TT	TT	TT	TT	TT	TT	CC	CC	CC	CC	TT	TT	TT	CC	TT	CC	TT	TT	CC	CC	CC	CC	CC	CC	CC	CC
207	7A	AA	AA	AA	AA	AA	AA	AA	AA	AA	AA	AA	AA	AA	AA	AA	AA	AA	AA	GG	AA	AA	AA	AA	AA	AA	AA	AA	GG	GG	GG	GG	GG	AA	GG	GG	GG	GG	AA	GG	GG	GG	AA	AA	AA	AA	GG	AA	AA
47104	7A	TT	TT	TT	TT	TT	TT	TT	TT	TT	TT	TT	TT	TT	TT	TT	TT	TT	TT	TT	TT	TT	TT	TT	TT	TT	TT	TT	TT	CC	CC	CC	TT	TT	TT	TT	TT	TT	TT	TT	TT	TT	CC	TT	TT	TT	CC	TT	TT
9080	7A	CC	CC	CC	CC	CC	CC	CC	CC	CC	CC	CC	CC	CC	CC	CC	CC	CC	CC	CC	CC	CC	CC	CC	CC	CC	CC	CC	CC	CC	CC	CC	CC	CC	CC	CC	CC	CC	CC	CC	CC	CC	CC	CC	CC	CC	CC	CC	CC
28114	7A	AA	AA	AA	AA	AA	AA	AA	AA	AA	AA	AA	AA	AA	AA	AA	AA	AA	AA	AA	AA	AA	AA	AA	AA	AA	AA	AA	AA	AA	AA	AA	AA	AA	AA	AA	AA	AA	AA	AA	AA	AA	AA	AA	AA	AA	AA	AA	AA
1817	7A	GG	GG	GG	GG	GG	GG	GG	GG	GG	GG	GG	GG	GG	GG	GG	GG	GG	GG	GG	GG	GG	GG	GG	GG	GG	GG	GG	GG	GG	GG	GG	GG	GG	GG	GG	GG	GG	AA	GG	GG	GG	GG	AA	AA	AA	GG	AA	AA
1388	7A	GG	GG	GG	GG	GG	GG	GG	GG	GG	GG	GG	GG	GG	GG	GG	GG	GG	GG	AA	GG	GG	GG	GG	GG	GG	GG	GG	AA	AA	AA	AA	GG	AA	AA	AA	AA	AA	GG	AA	AA	GG	GG	GG	GG	GG	AA	GG	GG
3803	7A	GG	GG	GG	GG	GG	GG	GG	GG	GG	GG	GG	GG	GG	GG	GG	GG	GG	GG	GG	GG	GG	GG	GG	GG	GG	GG	GG	GG	GG	GG	GG	GG	GG	GG	GG	GG	GG	TT	GG	GG	GG	GG	TT	TT	TT	GG	TT	TT
9463	7A	AA	AA	AA	AA	AA	AA	AA	AA	AA	AA	AA	AA	AA	AA	AA	AA	AA	AA	AA	AA	AA	AA	AA	AA	AA	AA	AA	AA	AA	AA	AA	AA	AA	AA	AA	AA	AA	AA	AA	AA	AA	AA	AA	AA	AA	AA	AA	AA
6125	7A	TT	TT	TT	TT	TT	TT	TT	TT	TT	TT	TT	TT	TT	TT	TT	TT	TT	TT	TT	TT	TT	TT	TT	TT	TT	TT	TT	TT	TT	TT	TT	TT	TT	TT	TT	TT	TT	CC	TT	TT	TT	TT	CC	CC	CC	TT	CC	CC
11407	7A	AA	AA	AA	AA	AA	AA	AA	AA	AA	AA	AA	AA	AA	AA	AA	AA	AA	AA	AA	AA	AA	AA	AA	AA	AA	AA	AA	AA	GG	GG	GG	GG	AA	AA	AA	AA	AA	AA	AA	AA	GG	GG	AA	AA	AA	GG	AA	AA
8627	7A	TT	TT	TT	TT	TT	TT	TT	TT	TT	TT	CC	CC	CC	CC	CC	CC	TT	TT	TT	TT	TT	TT	TT	TT	TT	TT	TT	TT	CC	CC	CC	CC	TT	TT	TT	CC	TT	CC	TT	CC	CC	CC	CC	CC	CC	CC	CC	CC
28062	7A	AA	AA	AA	AA	AA	AA	AA	AA	AA	AA	AA	AA	AA	AA	AA	AA	AA	AA	AA	AA	AA	AA	AA	AA	AA	AA	AA	AA	AA	AA	AA	AA	GG	AA	AA	AA	AA	AA	AA	AA	AA	AA	AA	AA	AA	AA	AA	AA
6675	7A	CC	CC	CC	CC	CC	CC	CC	CC	CC	CC	CC	CC	CC	CC	CC	CC	CC	CC	TT	CC	CC	CC	CC	CC	CC	CC	CC	TT	CC	CC	CC	CC	TT	TT	TT	CC	TT	TT	TT	TT	CC	CC	TT	TT	TT	CC	TT	TT
8915	7A	GG	GG	GG	GG	GG	GG	GG	GG	GG	GG	TT	TT	TT	GG	GG	TT	GG	GG	GG	GG	GG	GG	GG	GG	GG	GG	GG	GG	GG	GG	GG	GG	GG	GG	GG	TT	GG	GG	GG	GG	GG	GG	GG	GG	GG	GG	GG	GG
54715	7A	CC	CC	CC	CC	CC	CC	CC	CC	CC	CC	CC	CC	CC	CC	CC	CC	CC	CC	TT	CC	CC	CC	CC	CC	CC	CC	CC	TT	CC	CC	CC	CC	TT	TT	TT	CC	TT	TT	TT	TT	CC	CC	TT	TT	TT	CC	TT	TT
36662	1B	AA	AA	AA	AA	AA	AA	AA	AA	AA	AA	AA	AA	AA	AA	AA	AA	AA	AA	AA	AA	AA	AA	AA	AA	AA	AA	AA	AA	AA	AA	AA	AA	AA	AA	AA	AA	AA	AA	AA	AA	AA	AA	AA	AA	AA	AA	AA	AA
7368	1B	CC	CC	CC	CC	CC	CC	CC	CC	CC	CC	TT	TT	TT	TT	TT	TT	CC	CC	TT	CC	CC	CC	CC	CC	CC	CC	CC	TT	TT	TT	TT	TT	TT	TT	TT	TT	TT	TT	TT	TT	TT	TT	TT	TT	TT	TT	TT	TT
65159	1B	GG	GG	GG	GG	GG	GG	GG	GG	GG	GG	GG	GG	GG	GG	GG	GG	GG	GG	GG	GG	GG	GG	GG	GG	GG	GG	GG	GG	GG	GG	GG	GG	GG	GG	GG	GG	GG	GG	GG	GG	GG	GG	GG	GG	GG	GG	GG	GG
9029	1B	GG	GG	GG	GG	GG	GG	GG	GG	GG	GG	AA	AA	AA	AA	AA	AA	GG	GG	AA	GG	GG	GG	GG	GG	GG	GG	GG	AA	AA	AA	AA	AA	AA	AA	AA	AA	AA	GG	AA	AA	AA	GG	GG	GG	GG	AA	GG	GG
68665	1B	TT	TT	TT	TT	TT	TT	TT	TT	TT	TT	TT	TT	TT	TT	TT	TT	TT	TT	CC	TT	TT	TT	TT	TT	TT	TT	TT	CC	TT	TT	TT	TT	TT	CC	CC	CC	CC	TT	CC	CC	TT	TT	TT	TT	TT	TT	TT	TT
65666	1B	GG	GG	GG	GG	GG	GG	GG	GG	GG	GG	GG	GG	GG	GG	GG	GG	GG	GG	AA	GG	GG	GG	GG	GG	GG	GG	GG	AA	AA	AA	AA	GG	AA	AA	AA	GG	AA	AA	AA	AA	GG	AA	AA	AA	AA	AA	AA	AA
78762	1B	AA	AA	AA	AA	AA	AA	AA	AA	AA	AA	GG	GG	GG	GG	GG	GG	AA	AA	AA	AA	AA	AA	AA	AA	AA	AA	AA	AA	AA	AA	AA	AA	AA	AA	AA	AA	AA	AA	AA	AA	AA	AA	AA	AA	AA	AA	AA	AA
46336	1B	TT	TT	TT	TT	TT	TT	TT	TT	TT	TT	TT	TT	TT	TT	TT	TT	TT	TT	TT	TT	TT	TT	TT	TT	TT	TT	TT	TT	CC	CC	CC	TT	TT	TT	TT	TT	TT	TT	TT	TT	TT	TT	TT	TT	TT	CC	TT	TT
4407	1B	TT	TT	TT	TT	TT	TT	TT	TT	TT	TT	TT	TT	TT	TT	TT	TT	TT	TT	TT	TT	TT	TT	TT	TT	TT	TT	TT	TT	TT	TT	TT	CC	TT	TT	TT	TT	TT	TT	TT	TT	CC	TT	TT	TT	TT	TT	TT	TT
44899	1B	TT	TT	TT	TT	TT	TT	TT	TT	TT	TT	TT	TT	TT	TT	TT	TT	TT	TT	GG	TT	TT	TT	TT	TT	TT	TT	TT	GG	GG	GG	GG	TT	GG	GG	GG	GG	GG	GG	GG	GG	TT	GG	GG	GG	GG	GG	GG	GG
41264	1B	GG	GG	GG	GG	GG	GG	GG	GG	GG	GG	GG	GG	GG	GG	GG	GG	GG	GG	GG	GG	GG	GG	GG	GG	GG	GG	GG	GG	AA	AA	AA	GG	GG	GG	GG	GG	GG	AA	GG	GG	GG	AA	AA	AA	AA	AA	AA	AA
3373	1B	TT	TT	TT	TT	TT	TT	TT	TT	TT	TT	TT	TT	TT	TT	TT	TT	TT	TT	TT	TT	TT	TT	TT	TT	TT	TT	TT	TT	CC	CC	CC	TT	TT	TT	TT	TT	TT	CC	TT	TT	TT	CC	CC	CC	CC	CC	CC	CC
4686	1B	GG	GG	GG	GG	GG	GG	GG	GG	GG	GG	GG	GG	GG	GG	GG	GG	GG	GG	AA	GG	GG	GG	GG	GG	GG	GG	GG	AA	GG	GG	GG	GG	AA	AA	AA	AA	AA	GG	AA	GG	GG	GG	GG	GG	GG	GG	GG	GG
73912	1B	TT	TT	TT	TT	TT	TT	TT	TT	TT	TT	TT	TT	TT	TT	TT	TT	TT	TT	CC	TT	TT	TT	TT	TT	TT	TT	TT	CC	TT	TT	TT	TT	CC	CC	CC	CC	CC	TT	CC	TT	TT	TT	TT	TT	TT	TT	TT	TT
80487	1B	AA	AA	AA	AA	AA	AA	AA	AA	AA	AA	GG	GG	GG	GG	GG	GG	AA	AA	GG	AA	AA	AA	AA	AA	AA	AA	AA	GG	GG	GG	GG	AA	GG	GG	GG	GG	GG	GG	GG	GG	AA	GG	GG	GG	GG	GG	GG	GG
75712	1B	TT	TT	TT	TT	TT	TT	TT	TT	TT	TT	TT	TT	TT	TT	TT	TT	TT	TT	TT	TT	TT	TT	TT	TT	TT	TT	TT	TT	TT	TT	TT	TT	TT	TT	TT	TT	TT	TT	TT	TT	TT	TT	TT	TT	TT	TT	TT	TT
74004	1B	AA	AA	AA	AA	AA	AA	AA	AA	AA	AA	AA	AA	AA	AA	AA	AA	AA	AA	GG	AA	AA	AA	AA	AA	AA	AA	AA	GG	GG	GG	GG	GG	GG	GG	GG	GG	GG	AA	GG	GG	GG	GG	AA	AA	AA	GG	AA	AA
54374	2B	TT	TT	TT	TT	TT	TT	TT	TT	TT	TT	TT	TT	TT	TT	TT	TT	TT	TT	TT	TT	TT	TT	TT	TT	TT	TT	TT	TT	TT	TT	TT	TT	TT	TT	TT	TT	TT	TT	TT	TT	TT	TT	TT	TT	TT	TT	TT	TT
1386	2B	GG	GG	GG	GG	GG	GG	GG	GG	GG	GG	GG	GG	GG	GG	GG	GG	GG	GG	AA	GG	GG	GG	GG	GG	GG	GG	GG	AA	AA	AA	AA	AA	AA	AA	AA	AA	AA	GG	AA	AA	AA	AA	GG	GG	GG	AA	GG	GG
315	2B	CC	CC	CC	CC	CC	CC	CC	CC	CC	CC	CC	CC	CC	CC	CC	CC	CC	CC	TT	CC	CC	CC	CC	CC	CC	CC	CC	TT	TT	TT	TT	TT	TT	TT	TT	TT	TT	CC	TT	TT	TT	TT	CC	CC	CC	TT	CC	CC
77910	2B	GG	GG	GG	GG	GG	GG	GG	GG	GG	GG	GG	GG	GG	GG	GG	GG	GG	GG	GG	GG	GG	GG	GG	NC	GG	GG	GG	GG	GG	GG	GG	GG	GG	GG	GG	GG	GG	GG	GG	GG	GG	GG	GG	GG	GG	GG	GG	GG
77019	2B	GG	GG	GG	GG	GG	GG	GG	GG	GG	GG	GG	GG	GG	GG	GG	GG	GG	GG	GG	GG	GG	GG	GG	GG	GG	GG	GG	GG	GG	GG	GG	GG	GG	GG	GG	GG	GG	GG	GG	GG	GG	GG	GG	GG	GG	GG	GG	GG
55908	2B	AA	AA	AA	AA	AA	AA	AA	AA	AA	AA	AA	AA	AA	AA	AA	AA	AA	AA	AA	AA	AA	AA	AA	NC	AA	AA	AA	AA	AA	AA	AA	AA	AA	AA	AA	AA	AA	AA	AA	AA	AA	AA	AA	AA	AA	AA	AA	AA
12400	2B	GG	GG	GG	GG	GG	GG	GG	GG	GG	GG	AA	AA	GG	GG	GG	AA	GG	GG	GG	GG	GG	GG	GG	GG	GG	GG	GG	GG	GG	GG	GG	AA	AA	GG	GG	GG	GG	GG	GG	GG	AA	GG	GG	GG	GG	GG	GG	GG
68909	2B	TT	TT	TT	TT	TT	TT	TT	TT	TT	TT	TT	TT	TT	TT	TT	TT	TT	TT	CC	TT	TT	TT	TT	TT	TT	TT	TT	CC	CC	CC	CC	CC	TT	CC	CC	CC	CC	CC	CC	TT	CC	CC	CC	CC	CC	CC	CC	CC
57906	2B	CC	CC	CC	CC	CC	CC	CC	CC	CC	CC	CC	CC	CC	CC	CC	CC	CC	CC	TT	CC	CC	CC	CC	CC	CC	CC	CC	TT	TT	TT	TT	CC	CC	TT	TT	TT	TT	TT	TT	TT	CC	TT	TT	TT	TT	TT	TT	TT
49878	2B	TT	TT	TT	TT	TT	TT	TT	TT	TT	TT	TT	TT	CC	CC	CC	TT	TT	TT	TT	TT	TT	TT	TT	TT	TT	TT	TT	TT	TT	TT	TT	TT	TT	TT	TT	TT	TT	TT	TT	TT	TT	TT	TT	TT	TT	TT	TT	TT
76438	2B	GG	GG	GG	GG	GG	GG	GG	GG	GG	GG	GG	GG	GG	GG	GG	GG	GG	GG	AA	GG	GG	GG	GG	GG	GG	GG	GG	AA	GG	GG	GG	GG	GG	AA	AA	GG	AA	GG	AA	AA	GG	GG	GG	GG	GG	GG	GG	GG
76803	2B	CC	CC	CC	CC	CC	CC	CC	CC	CC	CC	CC	CC	CC	CC	CC	CC	CC	CC	CC	CC	CC	CC	CC	CC	CC	CC	CC	CC	TT	TT	TT	CC	CC	CC	CC	CC	CC	TT	CC	CC	CC	TT	TT	TT	TT	TT	TT	TT
53595	2B	AA	AA	AA	AA	AA	AA	AA	AA	AA	AA	AA	GG	GG	GG	GG	AA	AA	AA	AA	AA	AA	AA	AA	AA	AA	AA	AA	AA	AA	AA	AA	AA	AA	AA	AA	AA	AA	AA	AA	AA	AA	AA	AA	AA	AA	AA	AA	AA
77359	2B	AA	AA	AA	AA	AA	AA	AA	AA	AA	AA	AA	AA	AA	AA	AA	AA	AA	AA	AA	AA	AA	AA	AA	AA	AA	AA	AA	AA	AA	CC	AA	CC	AA	AA	AA	AA	AA	CC	AA	AA	CC	CC	CC	CC	CC	AA	CC	CC
57663	2B	GG	GG	GG	GG	GG	GG	GG	GG	GG	GG	GG	GG	GG	GG	GG	GG	GG	GG	GG	GG	GG	GG	GG	GG	GG	GG	GG	GG	GG	GG	GG	GG	GG	GG	GG	GG	GG	GG	GG	GG	GG	GG	GG	GG	GG	GG	GG	GG
7671	2B	CC	CC	CC	CC	CC	CC	CC	CC	CC	CC	CC	CC	CC	CC	CC	CC	CC	CC	CC	CC	CC	CC	CC	CC	CC	CC	CC	CC	CC	CC	CC	CC	CC	CC	CC	AA	CC	CC	CC	CC	CC	CC	CC	CC	CC	CC	CC	CC
5427	2B	AA	AA	AA	AA	AA	AA	AA	AA	AA	AA	AA	AA	AA	AA	AA	AA	AA	AA	AA	AA	AA	AA	AA	AA	AA	AA	AA	AA	AA	AA	AA	AA	AA	AA	AA	AA	AA	AA	AA	AA	AA	AA	AA	AA	AA	AA	AA	AA
69527	2B	CC	CC	CC	CC	CC	CC	CC	CC	CC	CC	TT	TT	TT	CC	CC	TT	CC	CC	CC	CC	CC	CC	CC	CC	CC	CC	CC	CC	CC	CC	CC	CC	CC	CC	CC	CC	CC	TT	CC	CC	CC	CC	TT	TT	TT	CC	TT	TT
2181	2B	CC	CC	CC	CC	CC	CC	CC	CC	CC	CC	CC	CC	CC	CC	CC	CC	CC	CC	CC	CC	CC	CC	CC	CC	CC	CC	CC	CC	CC	CC	CC	CC	CC	CC	CC	CC	CC	CC	CC	CC	CC	CC	CC	CC	CC	CC	CC	CC
46022	2B	AA	AA	AA	AA	AA	AA	AA	AA	AA	AA	AA	AA	AA	AA	AA	AA	AA	AA	AA	AA	AA	AA	AA	AA	AA	AA	AA	AA	AA	AA	AA	AA	AA	AA	AA	AA	AA	AA	AA	AA	AA	AA	AA	AA	AA	AA	AA	AA
71678	2B	CC	CC	CC	CC	CC	CC	CC	CC	CC	CC	CC	CC	CC	CC	CC	CC	CC	CC	CC	CC	CC	CC	CC	CC	CC	CC	CC	CC	CC	CC	CC	TT	CC	CC	CC	CC	CC	CC	CC	CC	TT	CC	CC	CC	CC	CC	CC	CC
7380	2B	GG	GG	GG	GG	GG	GG	GG	GG	GG	GG	GG	GG	GG	GG	GG	GG	GG	GG	GG	GG	GG	GG	GG	GG	GG	GG	GG	GG	AA	AA	AA	GG	GG	GG	GG	GG	GG	AA	GG	GG	GG	AA	AA	AA	AA	AA	AA	AA
4059	3B	GG	GG	GG	GG	GG	GG	GG	GG	GG	GG	GG	GG	GG	GG	GG	GG	GG	GG	GG	GG	GG	GG	GG	GG	GG	GG	GG	GG	GG	GG	GG	AA	GG	GG	GG	GG	GG	GG	GG	GG	AA	GG	GG	GG	GG	GG	GG	GG
77658	3B	CC	CC	CC	CC	CC	CC	CC	CC	CC	CC	CC	CC	CC	CC	CC	CC	CC	CC	CC	CC	CC	CC	CC	CC	CC	CC	CC	CC	CC	CC	CC	CC	CC	CC	CC	CC	CC	CC	CC	CC	CC	CC	CC	CC	CC	CC	CC	CC
28657	3B	AA	AA	AA	AA	AA	AA	AA	AA	AA	AA	AA	AA	AA	AA	AA	GG	AA	AA	GG	AA	AA	AA	AA	AA	AA	AA	AA	GG	GG	GG	GG	GG	GG	GG	GG	GG	GG	AA	GG	AA	GG	GG	AA	AA	AA	GG	AA	AA
71460	3B	TT	TT	TT	TT	TT	TT	TT	TT	TT	TT	TT	TT	TT	TT	TT	TT	TT	TT	CC	TT	TT	TT	TT	TT	TT	TT	TT	CC	CC	CC	CC	CC	CC	CC	CC	CC	CC	TT	CC	TT	CC	CC	TT	TT	TT	CC	TT	TT
8773	3B	AA	AA	AA	AA	AA	AA	AA	AA	AA	AA	CC	CC	CC	CC	CC	CC	AA	AA	CC	AA	AA	AA	AA	AA	AA	AA	AA	CC	CC	CC	CC	CC	CC	CC	CC	CC	CC	CC	CC	CC	CC	CC	CC	CC	CC	CC	CC	CC
10653	3B	TT	TT	TT	TT	TT	TT	TT	TT	TT	TT	CC	CC	CC	CC	CC	CC	TT	TT	CC	TT	TT	TT	TT	TT	TT	TT	TT	CC	CC	CC	CC	CC	CC	CC	CC	CC	CC	TT	CC	TT	CC	CC	TT	TT	TT	CC	TT	TT
26097	3B	TT	TT	TT	TT	TT	TT	TT	TT	TT	TT	TT	TT	TT	TT	TT	TT	TT	TT	TT	TT	TT	TT	TT	TT	TT	TT	TT	TT	TT	TT	TT	GG	TT	TT	TT	TT	TT	TT	TT	TT	GG	TT	TT	TT	TT	TT	TT	TT
23066	3B	TT	TT	TT	TT	TT	TT	TT	TT	TT	TT	TT	TT	TT	TT	TT	TT	TT	TT	TT	TT	TT	TT	TT	TT	TT	TT	TT	TT	TT	TT	TT	TT	TT	TT	TT	TT	TT	TT	TT	TT	TT	TT	TT	TT	TT	TT	TT	TT
78721	3B	GG	GG	GG	GG	GG	GG	GG	GG	GG	GG	AA	AA	AA	AA	AA	AA	GG	GG	AA	GG	GG	GG	GG	GG	GG	GG	GG	AA	GG	GG	GG	GG	AA	AA	AA	AA	AA	GG	AA	AA	GG	GG	GG	GG	GG	GG	GG	GG
25495	3B	GG	GG	GG	GG	GG	GG	GG	GG	GG	GG	GG	GG	GG	GG	GG	GG	GG	GG	GG	GG	GG	GG	GG	GG	GG	GG	GG	GG	GG	GG	GG	GG	GG	GG	GG	GG	GG	GG	GG	GG	GG	GG	GG	GG	GG	GG	GG	GG
8610	3B	AA	AA	AA	AA	AA	AA	AA	AA	AA	AA	GG	GG	GG	GG	GG	GG	AA	AA	GG	AA	AA	AA	AA	AA	AA	AA	AA	GG	GG	GG	GG	GG	GG	GG	GG	AA	GG	GG	GG	GG	GG	GG	GG	GG	GG	GG	GG	GG
53593	3B	AA	AA	AA	AA	AA	AA	AA	AA	AA	AA	AA	AA	AA	GG	GG	AA	AA	AA	GG	AA	AA	AA	AA	AA	AA	AA	AA	GG	GG	GG	GG	AA	GG	GG	GG	GG	GG	GG	GG	GG	AA	GG	GG	GG	GG	GG	GG	GG
6845	3B	GG	GG	GG	GG	GG	GG	GG	GG	GG	GG	GG	GG	GG	GG	GG	GG	GG	GG	GG	GG	GG	GG	GG	GG	GG	GG	GG	GG	AA	AA	AA	GG	GG	GG	GG	GG	GG	GG	GG	GG	GG	AA	GG	GG	GG	AA	GG	GG
74874	3B	CC	CC	CC	CC	CC	CC	CC	CC	CC	CC	CC	CC	CC	CC	CC	CC	CC	CC	CC	CC	CC	CC	CC	CC	CC	CC	CC	CC	CC	CC	CC	CC	CC	CC	CC	CC	CC	TT	CC	CC	CC	TT	TT	TT	TT	CC	TT	TT
34424	3B	AA	AA	AA	AA	AA	AA	AA	AA	AA	AA	AA	AA	AA	AA	AA	AA	AA	AA	GG	AA	AA	AA	AA	AA	AA	AA	AA	GG	AA	AA	AA	AA	GG	GG	GG	GG	GG	GG	GG	GG	AA	AA	GG	GG	GG	AA	GG	GG
8129	3B	AA	AA	AA	AA	AA	AA	AA	AA	AA	AA	GG	GG	GG	GG	GG	GG	AA	AA	GG	AA	AA	AA	AA	AA	AA	AA	AA	GG	GG	GG	GG	GG	GG	GG	GG	GG	GG	GG	GG	GG	GG	GG	GG	GG	GG	GG	GG	GG
56949	3B	GG	GG	GG	GG	GG	GG	GG	GG	GG	GG	AA	AA	AA	AA	AA	AA	GG	GG	AA	GG	GG	GG	GG	GG	GG	GG	GG	AA	AA	AA	AA	AA	AA	AA	AA	AA	AA	AA	AA	AA	AA	AA	AA	AA	AA	AA	AA	AA
8058	3B	TT	TT	TT	TT	TT	TT	TT	TT	TT	TT	CC	CC	CC	CC	CC	CC	TT	TT	TT	TT	TT	TT	TT	TT	TT	TT	TT	TT	CC	CC	CC	CC	CC	TT	TT	CC	TT	CC	TT	TT	CC	CC	CC	CC	CC	CC	CC	CC
28628	3B	TT	TT	TT	TT	TT	TT	TT	TT	TT	TT	TT	TT	TT	TT	TT	TT	TT	TT	TT	TT	TT	TT	TT	TT	TT	TT	TT	TT	TT	TT	TT	TT	TT	TT	TT	TT	TT	TT	TT	TT	TT	TT	TT	TT	TT	TT	TT	TT
22425	4B	GG	GG	GG	GG	GG	GG	GG	GG	GG	GG	AA	GG	GG	AA	AA	AA	GG	GG	AA	GG	GG	GG	GG	GG	GG	GG	GG	AA	AA	AA	AA	GG	AA	AA	AA	GG	AA	AA	AA	GG	GG	AA	AA	AA	AA	AA	AA	AA
8198	4B	CC	CC	CC	CC	CC	CC	CC	CC	CC	CC	AA	CC	CC	AA	AA	AA	CC	CC	CC	CC	CC	CC	CC	CC	CC	CC	CC	CC	CC	CC	CC	CC	CC	CC	CC	CC	CC	AA	CC	AA	CC	AA	AA	AA	AA	CC	AA	AA
34327	4B	CC	CC	CC	CC	CC	CC	CC	CC	CC	CC	TT	TT	TT	TT	TT	TT	CC	CC	TT	CC	CC	CC	CC	CC	CC	CC	CC	TT	TT	TT	TT	TT	TT	TT	TT	CC	TT	TT	TT	CC	TT	TT	TT	TT	TT	TT	TT	TT
71725	4B	GG	GG	GG	GG	GG	GG	GG	GG	GG	GG	TT	GG	GG	TT	TT	TT	GG	GG	TT	GG	GG	GG	GG	GG	GG	GG	GG	TT	TT	TT	TT	GG	TT	TT	TT	GG	TT	GG	TT	GG	GG	GG	GG	GG	GG	TT	GG	GG
76528	4B	TT	TT	TT	TT	TT	TT	TT	TT	TT	TT	TT	TT	TT	TT	TT	TT	TT	TT	TT	TT	TT	TT	TT	TT	TT	TT	TT	TT	TT	TT	TT	TT	TT	TT	TT	TT	TT	CC	TT	CC	TT	CC	CC	CC	CC	TT	CC	CC
77930	4B	TT	TT	TT	TT	TT	TT	TT	TT	TT	TT	TT	TT	TT	TT	TT	TT	TT	TT	TT	TT	TT	TT	TT	TT	TT	TT	TT	TT	TT	TT	TT	TT	TT	TT	TT	TT	TT	CC	TT	TT	TT	CC	CC	CC	CC	TT	CC	CC
78749	4B	TT	TT	TT	TT	TT	TT	TT	TT	TT	TT	TT	TT	TT	TT	TT	TT	TT	TT	TT	TT	TT	TT	TT	TT	TT	TT	TT	TT	GG	GG	GG	TT	TT	TT	TT	TT	TT	GG	TT	TT	TT	GG	GG	GG	GG	GG	GG	GG
78949	4B	TT	TT	TT	TT	TT	TT	TT	TT	TT	TT	TT	TT	TT	TT	TT	TT	TT	TT	CC	TT	TT	TT	TT	TT	TT	TT	TT	CC	CC	CC	CC	TT	TT	CC	CC	TT	CC	CC	CC	CC	TT	CC	CC	CC	CC	CC	CC	CC
52318	4B	GG	GG	GG	GG	GG	GG	GG	GG	GG	GG	AA	AA	AA	AA	AA	AA	GG	GG	GG	GG	GG	GG	GG	GG	GG	GG	GG	GG	GG	GG	GG	GG	GG	GG	GG	GG	GG	GG	GG	GG	GG	GG	GG	GG	GG	GG	GG	GG
23182	4B	AA	AA	AA	AA	AA	AA	AA	AA	AA	AA	AA	AA	AA	AA	AA	AA	AA	AA	AA	AA	AA	AA	AA	AA	AA	AA	AA	AA	AA	AA	AA	GG	AA	AA	AA	AA	AA	AA	AA	AA	GG	AA	AA	AA	AA	AA	AA	AA
24190	4B	TT	TT	TT	TT	TT	TT	TT	TT	TT	TT	TT	TT	TT	TT	TT	TT	TT	TT	TT	TT	TT	TT	TT	TT	TT	TT	TT	TT	TT	TT	TT	TT	TT	TT	TT	TT	TT	TT	TT	TT	TT	TT	TT	TT	TT	TT	TT	TT
73510	4B	CC	CC	CC	CC	CC	CC	CC	CC	CC	CC	CC	CC	CC	CC	CC	CC	CC	CC	TT	CC	CC	CC	CC	CC	CC	CC	CC	TT	TT	TT	TT	TT	TT	TT	TT	TT	TT	TT	TT	CC	TT	TT	TT	TT	TT	TT	TT	TT
74054	4B	CC	CC	CC	CC	CC	CC	CC	CC	CC	CC	TT	TT	TT	TT	TT	TT	CC	CC	CC	CC	CC	CC	CC	CC	CC	CC	CC	CC	CC	CC	CC	CC	CC	CC	CC	CC	CC	TT	CC	CC	CC	TT	TT	TT	TT	CC	TT	TT
7642	4B	GG	GG	GG	GG	GG	GG	GG	GG	GG	GG	AA	AA	AA	AA	AA	AA	GG	GG	AA	GG	GG	GG	GG	GG	GG	GG	GG	AA	AA	AA	AA	GG	GG	AA	AA	NC	AA	AA	AA	AA	GG	AA	AA	AA	AA	AA	AA	AA
6896	4B	TT	TT	TT	TT	TT	TT	TT	TT	TT	TT	TT	TT	TT	TT	TT	TT	TT	TT	TT	TT	TT	TT	TT	TT	TT	TT	TT	TT	TT	TT	TT	TT	TT	TT	TT	TT	TT	CC	TT	CC	TT	CC	CC	CC	CC	TT	CC	CC
11413	4B	GG	GG	GG	GG	GG	GG	GG	GG	GG	GG	GG	GG	GG	GG	GG	GG	GG	GG	TT	GG	GG	GG	GG	GG	GG	GG	GG	TT	TT	TT	TT	GG	TT	TT	TT	TT	TT	GG	TT	TT	GG	TT	GG	GG	GG	TT	GG	GG
27042	4B	TT	TT	TT	TT	TT	TT	TT	TT	TT	TT	TT	TT	TT	TT	TT	TT	TT	TT	TT	TT	TT	TT	TT	TT	TT	TT	TT	TT	CC	CC	CC	TT	CC	TT	TT	TT	TT	TT	TT	TT	TT	TT	TT	TT	TT	CC	TT	TT
73233	4B	TT	TT	TT	TT	TT	TT	TT	TT	TT	TT	TT	TT	TT	TT	TT	TT	TT	TT	TT	TT	TT	TT	TT	TT	TT	TT	TT	TT	TT	TT	TT	CC	TT	TT	TT	TT	TT	TT	TT	TT	CC	TT	TT	TT	TT	TT	TT	TT
78708	4B	TT	TT	TT	TT	TT	TT	TT	TT	TT	TT	TT	TT	TT	TT	TT	TT	TT	TT	CC	TT	TT	TT	TT	TT	TT	TT	TT	CC	CC	CC	CC	TT	CC	CC	CC	TT	CC	TT	CC	TT	TT	CC	TT	TT	TT	CC	TT	TT
39069	4B	CC	CC	CC	CC	CC	CC	CC	CC	CC	CC	TT	TT	TT	TT	TT	TT	CC	CC	TT	CC	CC	CC	CC	CC	CC	CC	CC	TT	TT	TT	TT	TT	TT	TT	TT	TT	TT	TT	TT	TT	TT	TT	TT	TT	TT	TT	TT	TT
20310	5B	TT	TT	TT	TT	TT	TT	TT	TT	TT	TT	TT	TT	TT	TT	TT	TT	TT	TT	TT	TT	TT	TT	TT	TT	TT	TT	TT	TT	TT	TT	TT	TT	CC	TT	TT	TT	TT	TT	TT	TT	TT	TT	TT	TT	TT	TT	TT	TT
78474	5B	GG	GG	GG	GG	GG	GG	GG	GG	GG	GG	AA	AA	AA	AA	AA	AA	GG	GG	AA	GG	GG	GG	GG	GG	GG	GG	GG	AA	GG	GG	AA	GG	AA	AA	AA	AA	AA	GG	AA	AA	GG	GG	GG	GG	GG	GG	GG	GG
79158	5B	TT	TT	TT	TT	TT	TT	TT	TT	TT	TT	CC	CC	CC	CC	CC	CC	TT	TT	CC	TT	TT	TT	TT	TT	TT	TT	TT	CC	CC	CC	CC	TT	CC	CC	CC	TT	CC	TT	CC	CC	TT	CC	TT	TT	TT	CC	TT	TT
80421	5B	TT	TT	TT	TT	TT	TT	TT	TT	TT	TT	TT	TT	TT	TT	TT	TT	TT	TT	TT	TT	TT	TT	TT	TT	TT	TT	TT	TT	TT	TT	TT	TT	TT	TT	TT	TT	TT	TT	TT	TT	TT	TT	TT	TT	TT	TT	TT	TT
25289	5B	TT	TT	TT	TT	TT	TT	TT	TT	TT	TT	CC	CC	CC	CC	CC	CC	TT	TT	TT	TT	TT	TT	TT	TT	TT	TT	TT	TT	TT	TT	TT	CC	TT	TT	TT	TT	TT	TT	TT	TT	CC	TT	TT	TT	TT	TT	TT	TT
34822	5B	TT	TT	TT	TT	TT	TT	TT	TT	TT	TT	TT	TT	TT	TT	TT	TT	TT	TT	TT	TT	TT	TT	TT	TT	TT	TT	TT	TT	TT	TT	TT	CC	TT	TT	TT	TT	TT	TT	TT	TT	CC	TT	TT	TT	TT	TT	TT	TT
66469	5B	AA	AA	AA	AA	AA	AA	AA	AA	AA	AA	GG	GG	AA	AA	AA	GG	AA	AA	AA	AA	AA	AA	AA	AA	AA	AA	AA	AA	AA	AA	AA	GG	AA	AA	AA	AA	AA	AA	AA	AA	GG	AA	AA	AA	AA	AA	AA	AA
4203	5B	GG	GG	GG	GG	GG	GG	GG	GG	GG	GG	GG	GG	GG	GG	GG	GG	GG	GG	GG	GG	GG	GG	GG	GG	GG	GG	GG	GG	GG	GG	GG	GG	NC	GG	GG	GG	GG	GG	GG	GG	GG	GG	GG	GG	GG	GG	GG	GG
80377	5B	TT	TT	TT	TT	TT	TT	TT	TT	TT	TT	CC	CC	CC	CC	CC	CC	TT	TT	TT	TT	TT	TT	TT	TT	TT	TT	TT	TT	TT	TT	TT	TT	TT	TT	TT	TT	TT	TT	TT	TT	TT	TT	TT	TT	TT	TT	TT	TT
20349	5B	CC	CC	CC	CC	CC	CC	CC	CC	CC	CC	CC	CC	CC	CC	CC	CC	CC	CC	CC	CC	CC	CC	CC	CC	CC	CC	CC	CC	CC	CC	CC	CC	CC	CC	CC	CC	CC	CC	CC	CC	CC	CC	CC	CC	CC	CC	CC	CC
77621	5B	AA	AA	AA	AA	AA	AA	AA	AA	AA	AA	AA	AA	AA	AA	AA	AA	AA	AA	CC	AA	AA	AA	AA	AA	AA	AA	AA	CC	CC	CC	CC	AA	CC	CC	CC	CC	CC	AA	CC	CC	AA	AA	AA	AA	AA	CC	AA	AA
7206	5B	TT	TT	TT	TT	TT	TT	TT	TT	TT	TT	TT	TT	TT	TT	TT	TT	TT	TT	CC	TT	TT	TT	TT	TT	TT	TT	TT	CC	CC	CC	CC	TT	CC	CC	CC	TT	CC	TT	CC	CC	TT	TT	TT	TT	TT	CC	TT	TT
8035	5B	TT	TT	TT	TT	TT	TT	TT	TT	TT	TT	TT	TT	TT	TT	TT	TT	TT	TT	TT	TT	TT	TT	TT	TT	TT	TT	TT	TT	TT	TT	TT	TT	TT	TT	TT	TT	TT	TT	TT	TT	TT	TT	TT	TT	TT	TT	TT	TT
64600	5B	TT	TT	TT	TT	TT	TT	TT	TT	TT	TT	CC	CC	TT	TT	TT	CC	TT	TT	CC	TT	TT	TT	TT	TT	TT	TT	TT	CC	CC	CC	CC	CC	CC	CC	CC	CC	CC	CC	CC	CC	CC	CC	CC	CC	CC	CC	CC	CC
6816	5B	GG	GG	GG	GG	GG	GG	GG	GG	GG	GG	GG	GG	GG	GG	GG	GG	GG	GG	GG	GG	GG	GG	GG	GG	GG	GG	GG	GG	GG	GG	GG	GG	GG	GG	GG	GG	GG	GG	GG	GG	GG	GG	GG	GG	GG	GG	GG	GG
73497	5B	CC	CC	CC	CC	CC	CC	CC	CC	CC	CC	CC	CC	CC	CC	CC	CC	CC	CC	TT	CC	CC	CC	CC	CC	CC	CC	CC	TT	TT	TT	TT	TT	TT	TT	TT	CC	TT	TT	TT	CC	TT	TT	TT	TT	TT	TT	TT	TT
77734	5B	GG	GG	GG	GG	GG	GG	GG	GG	GG	GG	GG	GG	GG	GG	GG	GG	GG	GG	GG	GG	GG	GG	GG	GG	GG	GG	GG	GG	GG	GG	GG	GG	GG	GG	GG	GG	GG	GG	GG	AA	GG	GG	GG	GG	GG	GG	GG	GG
1829	5B	CC	CC	CC	CC	CC	CC	CC	CC	CC	CC	CC	CC	CC	CC	CC	CC	CC	CC	CC	CC	CC	CC	CC	CC	CC	CC	CC	CC	CC	CC	CC	CC	CC	CC	CC	CC	CC	TT	CC	TT	CC	CC	TT	TT	TT	CC	TT	TT
72670	5B	AA	AA	AA	AA	AA	AA	AA	AA	AA	AA	AA	AA	AA	AA	AA	AA	AA	AA	AA	AA	AA	AA	AA	AA	AA	AA	AA	AA	AA	AA	AA	AA	AA	AA	AA	AA	AA	GG	AA	GG	AA	AA	GG	GG	GG	AA	GG	GG
30951	5B	GG	GG	GG	GG	GG	GG	GG	GG	GG	GG	AA	AA	AA	GG	GG	AA	GG	GG	AA	GG	GG	GG	GG	GG	GG	GG	GG	AA	AA	AA	AA	AA	AA	AA	AA	AA	AA	GG	AA	GG	AA	AA	GG	GG	GG	AA	GG	GG
47087	5B	TT	TT	TT	TT	TT	TT	TT	TT	TT	TT	CC	CC	CC	CC	CC	CC	TT	TT	TT	TT	TT	TT	TT	TT	TT	TT	TT	TT	TT	TT	TT	TT	TT	TT	TT	CC	TT	CC	TT	CC	TT	TT	CC	CC	CC	TT	CC	CC
1197	6B	CC	CC	CC	CC	CC	CC	CC	CC	CC	CC	CC	CC	AA	AA	AA	CC	CC	CC	CC	CC	CC	CC	CC	CC	CC	CC	CC	CC	CC	CC	CC	AA	CC	CC	CC	CC	CC	AA	CC	AA	AA	AA	AA	AA	AA	CC	AA	AA
416	6B	TT	TT	TT	TT	TT	TT	TT	TT	TT	TT	TT	TT	TT	TT	TT	TT	TT	TT	CC	TT	TT	TT	TT	TT	TT	TT	TT	CC	CC	CC	CC	CC	CC	CC	CC	TT	CC	TT	CC	TT	CC	CC	TT	TT	TT	CC	TT	TT
43806	6B	CC	CC	CC	CC	CC	CC	CC	CC	CC	CC	TT	TT	TT	TT	TT	TT	CC	CC	CC	CC	CC	CC	CC	CC	CC	CC	CC	CC	CC	CC	CC	TT	CC	CC	CC	CC	CC	CC	CC	CC	TT	CC	CC	CC	CC	CC	CC	CC
31346	6B	GG	GG	GG	GG	GG	GG	GG	GG	GG	GG	TT	TT	GG	GG	GG	TT	GG	GG	GG	GG	GG	GG	GG	GG	GG	GG	GG	GG	GG	GG	GG	GG	GG	GG	GG	GG	GG	GG	GG	GG	GG	GG	GG	GG	GG	GG	GG	GG
7937	6B	GG	GG	GG	GG	GG	GG	GG	GG	GG	GG	AA	AA	AA	AA	AA	AA	GG	GG	AA	GG	GG	GG	GG	GG	GG	GG	GG	AA	AA	AA	AA	AA	AA	AA	AA	GG	AA	GG	AA	GG	AA	AA	GG	GG	GG	AA	GG	GG
67192	6B	AA	AA	AA	AA	AA	AA	AA	AA	AA	AA	AA	AA	GG	GG	GG	AA	AA	AA	AA	AA	AA	AA	AA	AA	AA	AA	AA	AA	GG	GG	GG	GG	AA	AA	AA	GG	AA	AA	AA	AA	GG	GG	AA	AA	AA	GG	AA	AA
55473	6B	AA	AA	AA	AA	AA	AA	AA	AA	AA	AA	AA	AA	AA	AA	AA	AA	AA	AA	AA	AA	AA	AA	AA	AA	AA	AA	AA	AA	AA	AA	AA	AA	AA	AA	AA	GG	AA	GG	AA	AA	AA	AA	GG	GG	GG	AA	GG	GG
5824	6B	TT	TT	TT	TT	TT	TT	TT	TT	TT	TT	TT	TT	TT	TT	TT	TT	TT	TT	CC	TT	TT	TT	TT	TT	TT	TT	TT	CC	CC	CC	CC	CC	TT	CC	CC	TT	CC	CC	CC	TT	CC	CC	CC	CC	CC	CC	CC	CC
66943	6B	TT	TT	TT	TT	TT	TT	TT	TT	TT	TT	TT	TT	TT	TT	TT	TT	TT	TT	CC	TT	TT	TT	TT	TT	TT	TT	TT	CC	CC	CC	CC	TT	CC	CC	CC	TT	CC	CC	CC	CC	TT	CC	CC	CC	CC	CC	CC	CC
3608	6B	TT	TT	TT	TT	TT	TT	TT	TT	TT	TT	GG	GG	GG	GG	GG	GG	TT	TT	TT	TT	TT	TT	TT	TT	TT	TT	TT	TT	TT	TT	TT	GG	TT	TT	TT	GG	TT	GG	TT	TT	GG	TT	GG	GG	GG	TT	GG	GG
71937	6B	TT	TT	TT	TT	TT	TT	TT	TT	TT	TT	TT	TT	CC	CC	CC	TT	TT	TT	CC	TT	TT	TT	TT	TT	TT	TT	TT	CC	CC	CC	CC	CC	CC	CC	CC	TT	CC	TT	CC	TT	CC	CC	TT	TT	TT	CC	TT	TT
11619	6B	TT	TT	TT	TT	TT	TT	TT	TT	TT	TT	TT	TT	TT	TT	TT	TT	TT	TT	TT	TT	TT	TT	TT	TT	TT	TT	TT	TT	TT	TT	TT	TT	CC	TT	TT	TT	TT	TT	TT	TT	TT	TT	TT	TT	TT	TT	TT	TT
24238	6B	TT	TT	TT	TT	TT	TT	TT	TT	TT	TT	GG	TT	TT	GG	GG	GG	TT	TT	TT	TT	TT	TT	TT	TT	TT	TT	TT	TT	TT	TT	TT	TT	TT	TT	TT	TT	TT	TT	TT	TT	TT	TT	TT	TT	TT	TT	TT	TT
7397	6B	CC	CC	CC	CC	CC	CC	CC	CC	CC	CC	CC	CC	CC	TT	TT	CC	CC	CC	CC	CC	CC	CC	CC	CC	CC	CC	CC	CC	CC	CC	CC	CC	CC	CC	CC	TT	CC	CC	CC	TT	CC	CC	CC	CC	CC	CC	CC	CC
48006	6B	GG	GG	GG	GG	GG	GG	GG	GG	GG	GG	GG	GG	GG	GG	GG	GG	GG	GG	GG	GG	GG	GG	GG	GG	GG	GG	GG	GG	GG	GG	GG	GG	GG	GG	GG	GG	GG	GG	GG	GG	GG	GG	GG	GG	GG	GG	GG	GG
14044	6B	TT	TT	TT	TT	TT	TT	TT	TT	TT	TT	TT	TT	TT	TT	TT	TT	TT	TT	TT	TT	TT	TT	TT	TT	TT	TT	TT	TT	TT	TT	TT	TT	TT	TT	TT	TT	TT	TT	TT	TT	TT	TT	TT	TT	TT	TT	TT	TT
2759	6B	AA	AA	AA	AA	AA	AA	AA	AA	AA	AA	NC	GG	GG	NC	GG	NC	AA	AA	AA	AA	AA	AA	AA	AA	AA	AA	AA	AA	AA	AA	AA	AA	AA	AA	AA	AA	AA	AA	AA	AA	AA	AA	AA	AA	AA	AA	AA	AA
27763	6B	CC	CC	CC	CC	CC	CC	CC	CC	CC	CC	TT	TT	TT	CC	CC	TT	CC	CC	TT	CC	CC	CC	CC	CC	CC	CC	CC	TT	TT	TT	TT	TT	TT	TT	TT	TT	TT	TT	TT	TT	TT	TT	TT	TT	TT	TT	TT	TT
2749	6B	CC	CC	CC	CC	CC	CC	CC	CC	CC	CC	CC	CC	CC	CC	CC	CC	CC	CC	CC	CC	CC	CC	CC	CC	CC	CC	CC	CC	CC	CC	CC	CC	CC	CC	CC	CC	CC	CC	CC	CC	CC	CC	CC	CC	CC	CC	CC	CC
45190	6B	GG	GG	GG	GG	GG	GG	GG	GG	GG	GG	GG	GG	GG	GG	GG	GG	GG	GG	GG	GG	GG	GG	GG	GG	GG	GG	GG	GG	GG	GG	GG	GG	GG	GG	GG	GG	GG	GG	GG	GG	GG	GG	GG	GG	GG	GG	GG	GG
2746	6B	AA	AA	AA	AA	AA	AA	AA	AA	AA	AA	AA	AA	AA	AA	AA	AA	AA	AA	AA	AA	AA	AA	AA	AA	AA	AA	AA	AA	GG	GG	GG	GG	AA	AA	AA	AA	AA	AA	AA	AA	GG	GG	AA	AA	AA	GG	AA	AA
6725	6B	CC	CC	CC	CC	CC	CC	CC	CC	CC	CC	CC	CC	CC	CC	CC	CC	CC	CC	TT	CC	CC	CC	CC	CC	CC	CC	CC	TT	TT	TT	TT	CC	TT	TT	TT	CC	TT	TT	TT	TT	CC	TT	TT	TT	TT	TT	TT	TT
5019	6B	CC	CC	CC	CC	CC	CC	CC	CC	CC	CC	CC	CC	CC	CC	CC	CC	CC	CC	CC	CC	CC	CC	CC	CC	CC	CC	CC	CC	CC	CC	CC	CC	CC	CC	CC	CC	CC	CC	CC	CC	CC	CC	CC	CC	CC	CC	CC	CC
46416	7B	TT	TT	TT	TT	TT	TT	TT	TT	TT	TT	CC	CC	CC	CC	CC	CC	TT	TT	TT	TT	TT	TT	TT	TT	TT	TT	TT	TT	TT	TT	TT	TT	TT	TT	TT	CC	TT	TT	TT	TT	TT	TT	TT	TT	TT	TT	TT	TT
10879	7B	TT	TT	TT	TT	TT	TT	TT	TT	TT	TT	TT	TT	TT	TT	TT	TT	TT	TT	CC	TT	TT	TT	TT	TT	TT	TT	TT	CC	CC	CC	CC	TT	TT	CC	CC	TT	CC	TT	CC	TT	TT	TT	TT	TT	TT	CC	TT	TT
54221	7B	GG	GG	GG	GG	GG	GG	GG	GG	GG	GG	AA	AA	AA	AA	AA	AA	GG	GG	AA	GG	GG	GG	GG	GG	GG	GG	GG	AA	AA	AA	AA	GG	GG	AA	AA	GG	AA	AA	AA	AA	GG	AA	AA	AA	AA	AA	AA	AA
30207	7B	AA	AA	AA	AA	AA	AA	AA	AA	AA	AA	AA	AA	AA	AA	AA	AA	AA	AA	AA	AA	AA	AA	AA	AA	AA	AA	AA	AA	AA	AA	AA	GG	AA	AA	AA	AA	AA	AA	AA	AA	GG	AA	AA	AA	AA	AA	AA	AA
13248	7B	TT	TT	TT	TT	TT	TT	TT	TT	TT	TT	CC	CC	CC	CC	CC	CC	TT	TT	TT	TT	TT	TT	TT	TT	TT	TT	TT	TT	TT	TT	TT	TT	TT	TT	TT	TT	TT	TT	TT	TT	TT	TT	TT	TT	TT	TT	TT	TT
77144	7B	GG	GG	GG	GG	GG	GG	GG	GG	GG	GG	AA	AA	AA	AA	AA	AA	GG	GG	GG	GG	GG	GG	GG	GG	GG	GG	GG	GG	GG	GG	GG	AA	GG	GG	GG	GG	GG	GG	GG	GG	AA	GG	GG	GG	GG	GG	GG	GG
75525	7B	CC	CC	CC	CC	CC	CC	CC	CC	CC	CC	CC	CC	CC	CC	CC	CC	CC	CC	CC	CC	CC	CC	CC	CC	CC	CC	CC	CC	CC	CC	CC	CC	CC	CC	CC	CC	CC	CC	CC	CC	CC	CC	CC	CC	CC	CC	CC	CC
27131	7B	AA	AA	AA	AA	AA	AA	AA	AA	AA	AA	AA	AA	AA	AA	AA	AA	AA	AA	AA	AA	AA	AA	AA	AA	AA	AA	AA	AA	AA	AA	AA	AA	AA	AA	AA	GG	AA	AA	AA	AA	AA	AA	AA	AA	AA	AA	AA	AA
70349	7B	GG	GG	GG	GG	GG	GG	GG	GG	GG	GG	AA	AA	AA	AA	AA	AA	GG	GG	AA	GG	GG	GG	GG	GG	GG	GG	GG	AA	AA	AA	AA	AA	AA	AA	AA	AA	AA	AA	AA	AA	AA	AA	AA	AA	AA	AA	AA	AA
11631	7B	AA	AA	AA	AA	AA	AA	AA	AA	AA	AA	AA	AA	AA	AA	AA	AA	AA	AA	AA	AA	AA	AA	AA	AA	AA	AA	AA	AA	AA	AA	AA	AA	AA	AA	AA	AA	AA	AA	AA	AA	AA	AA	AA	AA	AA	AA	AA	AA
3095	7B	GG	GG	GG	GG	GG	GG	GG	GG	GG	GG	AA	AA	AA	AA	AA	AA	GG	GG	GG	GG	GG	GG	GG	GG	GG	GG	GG	GG	GG	GG	GG	AA	GG	GG	GG	AA	GG	GG	GG	GG	AA	GG	GG	GG	GG	GG	GG	GG
41484	7B	TT	TT	TT	TT	TT	TT	TT	TT	TT	TT	CC	CC	CC	CC	CC	CC	TT	TT	TT	TT	TT	TT	TT	TT	TT	TT	TT	TT	TT	TT	TT	TT	TT	TT	TT	TT	TT	CC	TT	TT	TT	TT	CC	CC	CC	TT	CC	CC
12171	7B	CC	CC	CC	CC	CC	CC	CC	CC	CC	CC	CC	CC	CC	CC	CC	CC	CC	CC	CC	CC	CC	CC	CC	CC	CC	CC	CC	CC	CC	CC	CC	TT	CC	CC	CC	CC	CC	CC	CC	CC	TT	CC	CC	CC	CC	CC	CC	CC
68676	7B	GG	GG	GG	GG	GG	GG	GG	GG	GG	GG	GG	GG	GG	GG	GG	GG	GG	GG	GG	GG	GG	GG	GG	GG	GG	GG	GG	GG	GG	GG	GG	GG	GG	GG	GG	GG	GG	GG	GG	GG	GG	GG	GG	GG	GG	GG	GG	GG
15814	7B	CC	CC	CC	CC	CC	CC	CC	CC	CC	CC	CC	CC	CC	CC	CC	CC	CC	CC	TT	CC	CC	CC	CC	CC	CC	CC	CC	TT	TT	TT	TT	CC	TT	TT	TT	TT	TT	CC	TT	TT	CC	CC	CC	CC	CC	TT	CC	CC
73261	7B	AA	AA	AA	AA	AA	AA	AA	AA	AA	AA	GG	GG	GG	GG	GG	GG	AA	AA	AA	AA	AA	AA	AA	AA	AA	AA	AA	AA	AA	AA	AA	AA	AA	AA	AA	AA	AA	AA	AA	GG	AA	AA	AA	AA	AA	AA	AA	AA
25320	7B	GG	GG	GG	GG	GG	GG	GG	GG	GG	GG	GG	AA	GG	GG	GG	GG	GG	GG	GG	GG	GG	GG	GG	GG	GG	GG	GG	GG	GG	GG	GG	GG	GG	GG	GG	GG	GG	GG	GG	GG	GG	GG	GG	GG	GG	GG	GG	GG
5954	7B	TT	TT	TT	TT	TT	TT	TT	TT	TT	TT	CC	CC	CC	CC	CC	CC	TT	TT	TT	TT	TT	TT	TT	TT	TT	TT	TT	TT	TT	TT	TT	TT	TT	TT	TT	TT	TT	TT	TT	TT	TT	TT	TT	TT	TT	TT	TT	TT
8849	7B	CC	CC	CC	CC	CC	CC	CC	CC	CC	CC	CC	CC	CC	CC	CC	CC	CC	CC	TT	CC	CC	CC	CC	CC	CC	CC	CC	TT	TT	TT	TT	CC	TT	TT	TT	TT	TT	TT	TT	TT	CC	TT	TT	TT	TT	TT	TT	TT
79354	7B	AA	AA	AA	AA	AA	AA	AA	AA	AA	AA	AA	AA	AA	AA	AA	AA	AA	AA	AA	AA	AA	AA	AA	AA	AA	AA	AA	AA	AA	AA	AA	AA	AA	AA	AA	AA	AA	AA	AA	AA	AA	AA	AA	AA	AA	AA	AA	AA
1794	7B	TT	TT	TT	TT	TT	TT	TT	TT	TT	TT	TT	TT	TT	TT	TT	TT	TT	TT	TT	TT	TT	TT	TT	TT	TT	TT	TT	TT	TT	TT	TT	TT	TT	TT	TT	TT	TT	TT	TT	TT	TT	TT	TT	TT	TT	TT	TT	TT
57865	7B	TT	TT	TT	TT	TT	TT	TT	TT	TT	TT	GG	GG	GG	GG	GG	GG	TT	TT	TT	TT	TT	TT	TT	TT	TT	TT	TT	TT	TT	TT	TT	TT	TT	TT	TT	TT	TT	TT	TT	TT	TT	TT	TT	TT	TT	TT	TT	TT
23174	7B	GG	GG	GG	GG	GG	GG	GG	GG	GG	GG	GG	GG	AA	AA	AA	GG	GG	GG	AA	GG	GG	GG	GG	GG	GG	GG	GG	AA	AA	AA	AA	AA	AA	AA	AA	AA	AA	AA	AA	AA	AA	AA	AA	AA	AA	AA	AA	AA
[truncated: 318 more columns]

## Sheet: Table S6
Table S6. PIC values of the 286 SNPs used to genotype the 366 Tunisian durum wheat accessions.
Chromosome	SNP code	PIC
A Genome
1A	71565	0.494137693212706
	71425	0.437189552956257
	61318	0.499159111942601
	78760	0.479747636565009
	1868	0.49665756892528
	75620	0.312824619113573
	3682	0.498180901990426
	31276	0.34057459025366
	34631	0.480752283287935
	34823	0.423764172335601
	72551	0.419739201476939
	11547	0.410864197530864
	63334	0.465462689020381
	20654	0.336220877338713
	28224	0.332799150751768
	77670	0.301188689196316
	77297	0.496326530612245
	64453	0.427151230482938
	21667	0.449927896170486
	34513	0.378936759889141
	75215	0.402640463592844
	77613	0.490306040698606
Mean		0.42611599351565
2A	9878	0.499995024331021
	43851	0.499994960947342
	14640	0.499994896344762
	55435	0.499994896344762
	56365	0.499979971158468
	65490	0.499955218979192
	1365	0.499955218979192
	7518	0.499918860805712
	48259	0.49991781722551
	41735	0.499875608275533
	72462	0.499819740426214
	23837	0.499756192220044
	71778	0.499749920893344
	35417	0.499749920893344
	45747	0.499683556821328
	39857	0.499679538535491
	13862	0.499679538535491
	76993	0.499679538535491
	26001	0.499679538535491
	60198	0.499679538535491
	39807	0.499679538535491
	70340	0.499671268902038
Mean		0.499822286580034
3A	11	0.499815088757396
	73205	0.499995024331021
	73364	0.499994960947342
	53846	0.499994896344762
	40736	0.499979971158468
	24443	0.499979715201428
	39724	0.499979715201428
	8288	0.499955218979192
	58163	0.499955218979192
	55044	0.499953474426443
	67819	0.499920889205332
	69167	0.499918860805712
Mean		0.49995358619481
4A	61002	0.5
	34577	0.499995024331021
	21392	0.499955218979192
	6756	0.499920889205332
	74482	0.499920889205332
	57690	0.499919884633873
	32858	0.499919884633873
	46911	0.499919884633873
	47072	0.499918860805712
	27645	0.49991781722551
	88	0.499874023683547
	31882	0.499872408619053
	64766	0.499759239787345
	47812	0.499759239787345
	34028	0.499759239787345
	14910	0.499679538535491
	25415	0.499591836734694
	77532	0.499499278961705
	7448	0.499405469678954
Mean		0.499820454169958
5A	291	0.5
	78576	0.499979971158468
	63883	0.499919884633873
	66053	0.499756192220044
	35357	0.499753086419753
	6775	0.499679538535491
	74436	0.499679538535491
	75927	0.499675443222849
	71451	0.499596970812726
	78094	0.499591836734694
	29381	0.499581269837988
	55492	0.499499278961705
	20688	0.499492880035701
	27060	0.49939027462837
	9520	0.49939027462837
	76804	0.499278961704855
	990	0.499159111942601
	7014	0.499159111942601
	79015	0.499148400100781
	9620	0.499148400100781
	3590	0.499006044869974
	11328	0.499006044869974
Mean		0.499495114358959
6A	5850	0.5
	10558	0.499995024331021
	11315	0.499994960947342
	11976	0.499979971158468
	79417	0.499979971158468
	69307	0.499979454306377
	1211	0.499955218979192
	12439	0.499919884633873
	72111	0.499875608275533
	1120	0.499875608275533
	8442	0.499874023683547
	4536	0.499819740426214
	6691	0.499812695109261
	10928	0.499749920893344
	69933	0.499683556821328
	8760	0.499596970812726
	54807	0.499596970812726
	7704	0.499586603925732
	6437	0.499505557533325
	16727	0.499499278961705
	15708	0.499492880035701
Mean		0.499798757194353
7A	54536	0.476310839992437
	59298	0.401858676494152
	42012	0.384980493509301
	1110	0.306158775364898
	4364	0.423009133151738
	36813	0.48872602557952
	75917	0.331836361670974
	9043	0.424723104021336
	207	0.486287476165362
	47104	0.483155744271751
	9080	0.426223230032754
	28114	0.318482619988257
	1817	0.481249685059209
	1388	0.499759239787345
	3803	0.477909854355146
	9463	0.498880474479794
	6125	0.313911633242356
	11407	0.470868014268728
	8627	0.459950160199359
	28062	0.323025156224964
	6675	0.498668054110302
	8915	0.485582057671769
	54715	0.308390022675737
Mean		0.424780297057269
Mean A genome		0.478540927010147
B Genome
1B	36662	0.499994960947342
	7368	0.499994896344762
	65159	0.499980222301333
	9029	0.499979971158468
	68665	0.499979971158468
	65666	0.499979971158468
	78762	0.499979715201428
	46336	0.499955218979192
	4407	0.499954067102859
	44899	0.499954067102859
	41264	0.499954067102859
	3373	0.499919884633873
	4686	0.49991781722551
	73912	0.499874023683547
	80487	0.499874023683547
	75712	0.499872408619053
	74004	0.499819740426214
Mean		0.49994029569587
2B	54374	0.499995024331021
	1386	0.499995024331021
	315	0.499995024331021
	77910	0.499994960947342
	77019	0.499994960947342
	55908	0.499994896344762
	12400	0.499979971158468
	68909	0.499979971158468
	57906	0.499955218979192
	49878	0.499955218979192
	76438	0.499954648526077
	76803	0.499954648526077
	53595	0.499919884633873
	77359	0.499918860805712
	57663	0.499875608275533
	7671	0.499874023683547
	5427	0.499874023683547
	69527	0.499822000711997
	2181	0.499819740426214
	46022	0.499819740426214
	71678	0.499815088757396
	7380	0.499815088757396
Mean		0.49992289221461
3B	4059	0.499980222301333
	77658	0.499979971158468
	28657	0.499979971158468
	71460	0.499979715201428
	8773	0.499979715201428
	10653	0.499955218979192
	26097	0.499954648526077
	23066	0.499954067102859
	78721	0.499919884633873
	25495	0.499919884633873
	8610	0.499875608275533
	53593	0.499874023683547
	6845	0.499822000711997
	74874	0.499819740426214
	34424	0.499819740426214
	8129	0.499819740426214
	56949	0.499819740426214
	8058	0.499817436812853
	28628	0.499759239787345
Mean		0.499896345782796
4B	22425	0.5
	8198	0.5
	34327	0.499979971158468
	71725	0.499955218979192
	76528	0.499918860805712
	77930	0.499918860805712
	78749	0.499918860805712
	78949	0.499874023683547
	52318	0.499759239787345
	23182	0.499753086419753
	24190	0.499679538535491
	73510	0.499679538535491
	74054	0.49960200862806
	7642	0.499499278961705
	6896	0.49939027462837
	11413	0.499030892765318
	27042	0.499006044869974
	73233	0.499006044869974
	78708	0.498851677571477
	39069	0.498851677571477
Mean		0.499583754969139
5B	20310	0.5
	78474	0.5
	79158	0.499995024331021
	80421	0.499994960947342
	25289	0.499994960947342
	34822	0.499994896344762
	66469	0.499979971158468
	4203	0.499955218979192
	80377	0.499954648526077
	20349	0.499954067102859
	77621	0.499919884633873
	7206	0.499919884633873
	8035	0.499919884633873
	64600	0.499918860805712
	6816	0.499918860805712
	73497	0.499875608275533
	77734	0.499875608275533
	1829	0.499874023683547
	72670	0.499822000711997
	30951	0.499819740426214
	47087	0.499819740426214
Mean		0.499928945030912
6B	1197	0.499995024331021
	416	0.493427725262688
	43806	0.34057459025366
	31346	0.471441003124876
	7937	0.394604643803647
	67192	0.499955218979192
	55473	0.366117409926934
	5824	0.301188689196316
	66943	0.488165680473373
	3608	0.497971520142805
	71937	0.461080374603237
	11619	0.363605014402207
	24238	0.495157470395566
	7397	0.499591836734694
	48006	0.317728729085084
	14044	0.309140330236521
	2759	0.48846338727768
	27763	0.330475885274796
	2749	0.492583004602235
	45190	0.440131015369111
	2746	0.499918860805712
	6725	0.498398006407974
	5019	0.461859410430839
Mean		0.435285862222616
7B	46416	0.477379692617788
	10879	0.406203091403302
	54221	0.461370433504476
	30207	0.386549771616794
	13248	0.420750582246637
	77144	0.477909854355146
	75525	0.447904983175773
	27131	0.452587553539935
	70349	0.461859410430839
	11631	0.499591836734694
	3095	0.460085663895188
	41484	0.406611668938889
	12171	0.447904983175773
	68676	0.437913832199546
	15814	0.316170319979844
	73261	0.437189552956257
	25320	0.499679538535491
	5954	0.499817436812853
	8849	0.35265306122449
	79354	0.317728729085084
	1794	0.495278151747723
	57865	0.499979454306377
	23174	0.296417233560091
Mean	-	0.433023340697521	-
Mean B genome	-	0.481083062373352	-
Total Mean	-	0.48	-

## Sheet: Figure S1
Figure S1. STRUCTURE membership coefficient bar plot displaying genetic structure of the 366 Tunisian durum wheat genotypes at K=15.

## Sheet: Table S7
Table S7: Variation of classes of response to Z. tritici between the isolates and between years
	variation between Isolate Tun06 and TM220			Variation between year of inoculation with Tun06
	Number of error	% of rank error		Number of error	% of rank error
R to I or I to R	37	11.7		29	7.8
I to S or S to I	29	9.2		28	7.6
R to S or S to R	8	2.54		22	5.9
I: intermediate
S: susceptible
R: resistant

## Sheet: Figure S2
Figure S2. Genotype accumulation curves generated under R 3.3.2 [97], for 366 Tunisian durum wheat accessions genotyped with 286 SNPs (a) and 13,998 SNPs (b)
a)									b)
